# Supplementary material for: Cartography of teneurin and latrophilin expression reveals spatiotemporal axis heterogeneity in the mouse hippocampus during development
Source: PLoS Biol. 2024 May 7;22(5):e3002599. doi: 10.1371/journal.pbio.3002599 (PMC11101112; doi:10.1371/journal.pbio.3002599)
Supplement: S1 Data — (XLSM) [file pbio.3002599.s017.xlsm]

## Sheet: Fig 3A-D
Source data for heatmaps in Fig 3A-D
Color codes represent repeated values as derived from original quanitification output
Fig. 3A						Fig. 3B						Fig. 3C						Fig. 3D
E16.5						E16.5						E16.5						E16.5
Tenm1						Tenm2						Tenm3						Tenm4
	L - M						L - M						L - M						L - M
ca	0	0	0	0		ca	55	12	11	4		ca	0	6	13	3		ca	9	7	9	4
dg	0	0	0	0		dg	58	23	11	0		dg	4	3	7	11		dg	42	24	11	6
sub	0	0	0	0		sub	58	29	13	2		sub	0	0	3	1		sub	23	8	14	5
e	0	0	0	0		e	59	34	26	15		e	1	8	10	3		e	28	28	19	22
P0						P0						P0						P0
Tenm1						Tenm2						Tenm3						Tenm4
	L - M						L - M						L - M						L - M
ca1	0	0	0	0		ca1	15	10	11	9		ca1	2	0	0	0		ca1	31	23	43	30
ca2	0	0	0	0		ca2	16	15	12	2		ca2	1	0	1	1		ca2	37	15	21	19
ca3	0	0	0	0		ca3	23	8	7	4		ca3	1	0	1	2		ca3	19	14	20	22
dg	0	0	0	0		dg	2	10	10	9		dg	4	1	1	2		dg	8	45	57	53
sub	0	0	0	0		sub	55	57	50	22		sub	23	12	18	10		sub	26	17	25	20
e	0	0	0	0		e	43	0	0	0		e	19	0	0	0		e	32	0	0	0
P10						P10						P10						P10
Tenm1						Tenm2						Tenm3						Tenm4
	L - M						L - M						L - M						L - M
ca1so	0	0	1.50871	0		ca1so	0	1.50871	4.52613	1.50871		ca1so	3.01742	1.50871	0	1.50871		ca1so	3.01742	1.50871	3.01742	1.50871
ca1sp	1.50871	1.50871	4.52613	1.50871		ca1sp	10.561	3.01742	9.05226	27.1568		ca1sp	4.52613	1.50871	3.01742	7.54355		ca1sp	21.1219	7.54355	9.05226	7.54355
ca1sr	0	0	0	0		ca1sr	0	0	0	1.50871		ca1sr	10.561	1.50871	0	0		ca1sr	4.52613	1.50871	1.50871	1.50871
ca1slm	0	0	0	0		ca1slm	3.01742	0	0	0		ca1slm	12.0697	1.50871	0	0		ca1slm	10.561	1.50871	1.50871	1.50871
ca2so	0	0	0	0		ca2so	0	0	0	1.50871		ca2so	3.01742	1.50871	0	3.01742		ca2so	3.01742	1.50871	3.01742	1.50871
ca2sp	0	0	6.03484	1.50871		ca2sp	3.01742	0	9.05226	19.6132		ca2sp	12.0697	25.6481	21.1219	30.1742		ca2sp	10.561	16.5958	22.6306	10.561
ca2sr	1.50871	0	0	0		ca2sr	16.5958	0	0	1.50871		ca2sr	6.03484	1.50871	0	0		ca2sr	6.03484	1.50871	1.50871	1.50871
ca2slm	0	0	0	0		ca2slm	0	0	0	0		ca2slm	1.50871	0	0	0		ca2slm	1.50871	1.50871	1.50871	1.50871
ca3so	0	0	0	0		ca3so	0	1.50871	0	0		ca3so	3.01742	1.50871	0	3.01742		ca3so	3.01742	3.01742	4.52613	7.54355
ca3sp	0	1.50871	1.50871	0		ca3sp	3.01742	12.0697	3.01742	24.1394		ca3sp	3.01742	3.01742	0	1.50871		ca3sp	24.1394	19.6132	16.5958	6.03484
ca3sr	0	0	0	0		ca3sr	1.50871	3.01742	0	1.50871		ca3sr	3.01742	0	0	0		ca3sr	4.52613	1.50871	3.01742	1.50871
ca3slm	0	0	0	0		ca3slm	0	0	0	0		ca3slm	3.01742	0	0	0		ca3slm	1.50871	1.50871	3.01742	1.50871
dgmo	0	0	0	0		dgmo	0	0	0	0		dgmo	1.50871	1.50871	0	1.50871		dgmo	1.50871	4.52613	3.01742	3.01742
sg	0	25.6481	36.209	19.6132		sg	0	13.5784	7.54355	33.1916		sg	0	25.6481	3.01742	19.6132		sg	0	48.2787	19.6132	16.5958
po	0	1.50871	1.50871	0		po	0	6.03484	4.52613	6.03484		po	0	7.54355	0	1.50871		po	0	25.6481	4.52613	7.54355
sub	0	0	3.01742	0		sub	1.50871	6.03484	6.03484	10.561		sub	3.01742	3.01742	1.50871	1.50871		sub	4.52613	4.52613	6.03484	1.50871
pre	0	1.50871				pre	0	15.0871				pre	0	6.03484				pre	0	7.54355
EC-L1	0	1.50871				EC-L1	6.03484	4.52613				EC-L1	1.50871	1.50871				EC-L1	1.50871	3.01742
EC-L2	3.01742	3.01742				EC-L2	39.2264	13.5784				EC-L2	6.03484	7.54355				EC-L2	7.54355	7.54355
EC-L3	1.50871	3.01742				EC-L3	16.5958	16.5958				EC-L3	6.03484	7.54355				EC-L3	6.03484	7.54355
EC-L4	1.50871	3.01742				EC-L4	13.5784	19.6132				EC-L4	6.03484	9.05226				EC-L4	6.03484	7.54355
EC-L5/6	0	1.50871				EC-L5/6	6.03484	12.0697				EC-L5/6	7.54355	4.52613				EC-L5/6	7.54355	4.52613
P30						P30						P30						P30
Tenm1						Tenm2						Tenm3						Tenm4
	L - M						L - M						L - M						L - M
ca1so	0	0	0	0		ca1so	1.15415	0	0	1.15415		ca1so	0	0	1.15415	0		ca1so	0	1.15415	1.15415	0
ca1sp	4.6166	1.15415	0	0		ca1sp	54.245	57.7075	27.6996	43.8577		ca1sp	47.3201	65.7865	77.328	49.6284		ca1sp	11.5415	11.5415	17.3122	8.07905
ca1sr	0	0	0	0		ca1sr	0	0	0	0		ca1sr	0	0	0	0		ca1sr	0	0	0	0
ca1slm	0	0	0	0		ca1slm	0	0	0	0		ca1slm	0	0	0	0		ca1slm	0	0	1.15415	0
ca2so	0	0	0	0		ca2so	0	0	0	0		ca2so	0	0	0	0		ca2so	1.15415	2.3083	1.15415	1.15415
ca2sp	0	0	0	0		ca2sp	25.3913	19.6205	10.3873	1.15415		ca2sp	35.7786	69.249	57.7075	32.3162		ca2sp	11.5415	6.9249	6.9249	2.3083
ca2sr	0	0	0	0		ca2sr	1.15415	1.15415	0	0		ca2sr	0	0	1.15415	0		ca2sr	1.15415	1.15415	1.15415	0
ca2slm	0	0	0	0		ca2slm	0	0	0	0		ca2slm	0	0	0	0		ca2slm	0	0	0	1.15415
ca3so	0	0	0	0		ca3so	1.15415	0	0	1.15415		ca3so	0	0	1.15415	0		ca3so	1.15415	2.3083	0	1.15415
ca3sp	1.15415	0	0	0		ca3sp	32.3162	32.3162	21.9288	15.0039		ca3sp	55.3992	73.8656	48.4743	32.3162		ca3sp	12.6956	6.9249	2.3083	2.3083
ca3sr	0	0	0	0		ca3sr	1.15415	0	0	0		ca3sr	0	1.15415	3.46245	0		ca3sr	0	0	0	0
ca3slm	0	0	0	0		ca3slm	0	0	0	0		ca3slm	0	0	0	0		ca3slm	0	0	0	1.15415
dgmo	0	0	0	0		dgmo	0	0	0	0		dgmo	0	0	0	0		dgmo	0	0	0	0
sg	31.162	32.3162	19.6205	23.083		sg	12.6956	10.3873	4.6166	11.5415		sg	42.7035	84.2529	76.1739	68.0948		sg	6.9249	1.15415	1.15415	0
po	0	0	0	0		po	1.15415	1.15415	1.15415	2.3083		po	2.3083	2.3083	5.77075	1.15415		po	1.15415	2.3083	1.15415	0
sub	0	0	0	0		sub	3.46245	2.3083	1.15415	1.15415		sub	3.46245	1.15415	6.9249	0		sub	2.3083	4.6166	2.3083	1.15415
pre	1.15415					pre	5.77075					pre	0					pre	5.77075
e1	1.15415					e1	11.5415					e1	0					e1	0
e2	1.15415					e2	19.6205					e2	15.0039					e2	2.3083
e3	0					e3	3.46245					e3	2.3083					e3	6.9249
e4	1.15415					e4	4.6166					e4	4.6166					e4	4.6166
e56	1.15415					e56	5.77075					e56	1.15415					e56	11.5415

## Sheet: Fig 5A-C
Source data for heatmaps in Fig 5A-C
Color codes represent repleated values as derived from original quanitification output
Fig. 5A						Fig. 5B						Fig. 5C
E16.5						E16.5						E16.5
Lphn1						Lphn2						Lphn3
	L - M						L - M						L - M
ca	19.2	26.4	21	11.4		ca	10.2	14.4	4.8	9		ca	6	5.4	1.2	0.6
dg	16.2	29.4	10.8	6		dg	14.4	13.2	6.6	3.6		dg	3.6	4.8	3	0
sub	13.2	19.8	2.4	13.2		sub	16.8	11.4	0	10.8		sub	1.2	4.2	0	1.2
e	20.4	25.2	22.8	19.8		e	8.4	15.6	22.2	19.8		e	8.4	9.6	5.4	3.6
P0						P0						P0
Lphn1						Lphn2						Lphn3
	L - M						L - M						L - M
ca1	24.75	19.5	9.25	21		ca1	20.25	11	12.5	4.5		ca1	18.25	8.25	9.75	11.75
ca2	29.25	8.75	17.25	8		ca2	14.25	0.75	2.5	0		ca2	16.5	1.5	3.5	1.25
ca3	26	8.5	13	8.75		ca3	2	0.5	0	0		ca3	11.75	0.75	1.75	2
dg	1	6	24	24		dg	0	0	2	0		dg	0	0	1	2
sub	38	10	34	29		sub	38	10	13	36		sub	13	2	13	17
e	39.8	9.4	0	0		e	15	9.6	0	0		e	11.67	8.2	0	0
P10						P10						P10
Lphn1						Lphn2						Lphn3
	L - M						L - M						L - M
ca1so	2.57718	1.28859	6.44295	5.15436		ca1so	3.86577	1.28859	6.44295	6.44295		ca1so	1.28859	1.28859	5.15436	3.86577
ca1sp	82.4698	81.1812	81.1812	90.2013		ca1sp	38.6577	33.5034	38.6577	43.8121		ca1sp	87.6242	86.3356	76.0268	81.1812
ca1sr	1.28859	0	0	0		ca1sr	0	0	0	0		ca1sr	0	0	0	0
ca1slm	0	0	0	0		ca1slm	0	0	0	0		ca1slm	0	0	0	0
ca2so	1.28859	1.28859	1.28859	5.15436		ca2so	0	0	1.28859	0		ca2so	0	1.28859	0	0
ca2sp	78.604	63.1409	64.4295	69.5839		ca2sp	1.28859	3.86577	2.57718	5.15436		ca2sp	50.255	61.8523	56.698	21.906
ca2sr	0	0	0	0		ca2sr	0	0	0	0		ca2sr	0	0	0	0
ca2slm	0	0	0	0		ca2slm	0	0	0	0		ca2slm	0	0	0	0
ca3so	2.57718	1.28859	1.28859	1.28859		ca3so	0	0	0	0		ca3so	0	0	0	0
ca3sp	87.6242	21.906	81.1812	92.7785		ca3sp	0	0	0	0		ca3sp	10.3087	21.906	20.6174	21.906
ca3sr	2.57718	2.57718	2.57718	5.15436		ca3sr	0	0	0	0		ca3sr	0	0	0	1.28859
ca3slm	0	0	0	0		ca3slm	0	0	0	0		ca3slm	0	0	0	0
dgmo	0	0	3.86577	3.86577		dgmo	0	0	1.28859	0		dgmo	0	0	0	0
sg	0	68.2953	90.2013	86.3356		sg	0	0	0	0		sg	0	15.4631	28.349	20.6174
po	0	20.6174	20.6174	19.3289		po	0	0	0	1.28859		po	0	5.15436	5.15436	2.57718
sub	0	14.1745	23.1946	16.7517		sub	0	14.1745	11.5973	16.7517		sub	0	9.02013	16.7517	6.44295
pre	39.9463	23.1946				pre	33.5034	41.2349				pre	25.7718	29.6376
EC-L1	0	0				EC-L1	0	1.28859				EC-L1	0	0
EC-L2	42.5235	32.2148				EC-L2	5.15436	29.6376				EC-L2	21.906	25.7718
EC-L3	25.7718	18.0403				EC-L3	7.73154	1.28859				EC-L3	16.7517	16.7517
EC-L4	19.3289	18.0403				EC-L4	3.86577	9.02013				EC-L4	14.1745	23.1946
EC-L5/6	32.2148	18.0403				EC-L5/6	2.57718	21.906				EC-L5/6	15.4631	15.4631
P30						P30						P30
Lphn1						Lphn2						Lphn3
	L - M						L - M						L - M
ca1so	0.348125	0.348125	0.348125	0.348125		ca1so	0.69625	0.348125	0	0		ca1so	0.348125	0.348125	0.348125	0.69625
ca1sp	20.1912	21.2356	23.6725	23.6725		ca1sp	16.0137	16.0137	16.0137	16.0137		ca1sp	22.28	21.2356	22.28	22.28
ca1sr	0	0	0	0.348125		ca1sr	0	0	0	0		ca1sr	0	0	0	0.348125
ca1slm	0	0	0	0		ca1slm	0	0	0	0		ca1slm	0	0	0	0
ca2so	0.348125	0.348125	0	0		ca2so	0	0	0	0		ca2so	0	0.348125	0	0
ca2sp	22.6281	24.3687	22.6281	26.1094		ca2sp	0.69625	0.69625	0.69625	0		ca2sp	4.52562	18.4506	8.00687	4.52562
ca2sr	0	0.348125	0.69625	0.69625		ca2sr	0	0	0	0		ca2sr	0	0.348125	0.348125	0.348125
ca2slm	0	0	0	0.69625		ca2slm	0	0	0	0		ca2slm	0	0	0	0.348125
ca3so	0	0.69625	0.348125	0.69625		ca3so	0	0	0	0		ca3so	0	0.348125	0	0.348125
ca3sp	23.3244	28.8944	18.7987	22.28		ca3sp	0.348125	0.348125	0.348125	0		ca3sp	10.4437	11.14	4.52562	3.13312
ca3sr	1.04437	0.69625	0	0.69625		ca3sr	0	0	0	0		ca3sr	0	0.348125	0	0.348125
ca3slm	0.348125	0	0	0		ca3slm	0	0	0	0		ca3slm	0	0	0	0
dgmo	0	0	0	0.348125		dgmo	0	0	0	0		dgmo	0	0	0	0
sg	22.6281	27.1537	26.1094	28.5462		sg	1.3925	1.3925	1.3925	2.785		sg	7.31062	11.8362	11.14	13.2287
po	4.1775	2.785	3.82937	6.9625		po	0	0	0	0		po	1.3925	1.04437	0.69625	1.74062
sub	2.08875	3.13312	2.785	3.82937		sub	6.26625	6.26625	6.26625	6.26625		sub	1.74062	2.785	2.43687	3.13312
pre	2.08875					pre	0					pre	1.74062
EC-L1	0					EC-L1	0					EC-L1	0
EC-L2	3.48125					EC-L2	0					EC-L2	2.43687
EC-L3	2.08875					EC-L3	0					EC-L3	1.3925
EC-L4	0.69625					EC-L4	0					EC-L4	0.69625
EC-L5/6	1.04437					EC-L5/6	0					EC-L5/6	0.69625

## Sheet: Fig 6D 
Source data for graphs in Fig. 6D
Color codes represent repeated values as derived from original Image J outputs.
	Lphn1 intensity in EC (ventral section 1) layers							Lphn2 intensity in EC (ventral section 1) layers							Lphn3 intensity in EC (ventral section 1) layers									Lphn1 intensity in EC (ventral section 2) layers							Lphn2 intensity in EC (ventral section 2) layers							Lphn3 intensity in EC (ventral section 2) layers
Distance from lateral edge (um)	ROI-1	ROI-2	ROI-3	ROI-4	ROI-5	Average		ROI-1	ROI-2	ROI-3	ROI-4	ROI-5	Average		ROI-1	ROI-2	ROI-3	ROI-4	ROI-5	Average			Distance from lateral edge (um)	ROI-1	ROI-2	ROI-3	ROI-4	ROI-5	Average		ROI-1	ROI-2	ROI-3	ROI-4	ROI-5	Average		ROI-1	ROI-2	ROI-3	ROI-4	ROI-5	Average
0	5.2083	1.5312	3.6875	15.4375	0.8229	5.33748		19.5	1.0312	2.1667	49.0938	1.5104	14.6604		3	0.75	3.458	1.521	0.833	1.9124			0	19.0653	2.8612	1.2608	5.4226	7.2201	7.166		10.0994	1.6575	53.5025	7.2394	17.8138	18.0625		6.702	1.333	2.068	2.514	1.008	2.725
1.6	9.6561	2.3713	6.0299	18.4015	0.6897	7.4297		20.1075	1.3685	3.1152	49.2693	0.3781	14.8477		3.654	0.782	1.998	1.4	1.312	1.8292			2.041	13.3396	1.9597	1.9531	8.0105	6.3007	6.31272		12.1518	1.4223	39.8299	13.7177	4.9762	14.4196		5.086	1.333	1.369	3.514	0.848	2.43
3.2	10.043	6.6429	16.0856	10.579	0.9226	8.85462		30.0914	2.0205	4.6303	23.5455	1.274	12.3123		2.785	1.234	1.299	1.495	1.684	1.6994			4.081	7.8954	1.4469	3.9399	7.8226	2.7106	4.76308		4.7009	1.3333	16.1162	15.7334	2.3034	8.03744		2.618	0.894	1.737	3.471	1.256	1.9952
4.8	14.759	13.8148	15.0813	4.5698	1.7339	9.99176		52.2968	3.7964	8.8066	9.5658	1.5853	15.2102		3.831	1.25	1.343	1.458	2.31	2.0384			6.122	5.4082	1.4132	9.393	4.1207	2	4.46702		2.3124	1.3333	5.1588	17.2215	1.835	5.5722		1.952	0.667	4.477	2.741	1.533	2.274
6.4	16.1938	19.5731	7.5535	2.3603	4.3851	10.0132		65.0953	5.3688	10.958	10.3963	2.0737	18.7784		3.367	0.761	0.693	2.013	2.306	1.828			8.163	4.8424	1.4877	14.3708	4.7281	2.1354	5.51288		1.8379	1.3333	2.781	12.5501	1.6667	4.0338		2.324	0.68	7.164	2.944	2.071	3.0366
8	14.2423	15.1254	3.9893	2.1341	8.6414	8.8265		76.2319	6.9864	5.5044	11.4762	2.5316	20.5461		2.592	0.76	3.121	2.478	0.886	1.9674			10.203	3.8198	1.5737	13.7785	5.5492	2.2625	5.39674		1.8697	1.3333	2.3782	17.4295	1.6667	4.93548		2.056	1.217	4.566	5.159	2.388	3.0772
9.6	8.0741	9.2016	2.5126	1.3638	5.8502	5.40046		56.8106	8.6539	4.1957	6.9122	3.5895	16.0324		5.034	1.774	1.362	1.559	0.297	2.0052			12.244	2.6252	1.425	8.4743	4.3754	1.9095	3.76188		1.9547	1.3683	2.0444	20.6888	1.7765	5.56654		1.286	0.922	2.393	6.501	1.797	2.5798
11.2	6.1631	5.5298	1.8333	1.0679	2.9333	3.50548		21.4423	10.4619	3.4393	2.8714	4.6595	8.57488		6.649	2.183	0.667	0.607	0.56	2.1332			14.285	2.7272	1.683	5.7371	3.7516	2.4466	3.2691		1.6811	1.3333	1.8514	12.4879	1.9956	3.86986		0.757	0.819	4.316	3.548	1.858	2.2596
12.8	4.7202	7.2502	1.369	1.0177	1.3948	3.15038		6.8767	7.3464	3.0322	2.0607	5.5811	4.97942		6.199	1.341	0.667	0.015	0.709	1.7862			16.325	3.8826	2.078	3.1267	4.6889	2.4085	3.23694		1.5118	1.3651	1.6667	6.5239	1.8957	2.59264		0.862	0.894	1.609	3.681	2.706	1.9504
14.4	3.4181	9.7751	1.3333	1.2143	1.4385	3.43586		4.7127	6.7962	2.7059	2.1513	6.7469	4.6226		7.601	1.333	1.095	0.731	1.608	2.4736			18.366	4.8003	2.1124	4.025	3.6213	1.9742	3.30664		1.4992	1.5559	1.6667	2.7664	1.7667	1.85098		1.298	1.11	1.538	1.736	2.417	1.6198
15.999	2.9757	5.9919	1.3226	1.1922	1.5983	2.61614		3.9018	8.586	2.8192	2.2228	5.9455	4.69506		8	1.181	1.429	1.429	1.718	2.7514			20.407	3.3787	1.6198	7.5916	2.6385	1.3725	3.32022		1.4636	1.6137	1.6667	1.5429	1.7302	1.60342		1.511	1.086	1.913	1.088	2.082	1.536
17.599	2.3995	3.0237	1.0017	1.0875	2.3327	1.96902		3.4763	8.2639	2.0436	2.5292	4.4702	4.15664		4.332	0.597	1.909	1.906	1.313	2.0114			22.447	1.7612	1.5816	9.3827	1.5712	2.0279	3.26492		1.3741	1.5425	1.6667	1.3081	1.6667	1.51162		0.748	0.742	2.184	0.908	1.986	1.3136
19.199	2.2649	1.2419	1.2094	3.8685	1.6432	2.04558		3.0319	7.3171	1.8672	2.2274	3.6461	3.61794		3.062	0.583	1.847	1.428	1.264	1.6368			24.488	2.231	1.7503	8.5091	1.334	2.9123	3.34734		1.3759	1.6667	1.6667	1.3415	1.6667	1.5435		0.752	1.124	1.688	1.317	1.509	1.278
20.799	2.8673	1	2.5368	4.4465	1.3333	2.43678		3.0467	3.4159	2.0777	2.0202	2.6873	2.64956		2.06	1.688	2.669	1.455	0.707	1.7158			26.529	1.9469	1.6422	3.0364	1.3333	2.988	2.18936		1.3333	1.5991	1.6667	1.3083	1.6667	1.51482		1.815	1.346	1.523	1.333	1.686	1.5406
22.399	2.8619	0.9146	3.403	2.8238	1.2917	2.259		2.7429	1.7815	2	1.8973	2.0417	2.09268		1.333	3.203	2.796	1.138	0.632	1.8204			28.569	2.1063	1.3574	2.4677	1.3333	2.7545	2.00384		1.3387	1.4159	1.8946	1.3333	1.6667	1.52984		3.18	1.794	1.464	1.42	1.852	1.942
23.999	5.4173	0.9377	2.152	1.0589	1.0589	2.12496		2.6496	1.7262	2.0028	2.2121	2.2682	2.17178		1.029	2.54	2.404	0.661	1.216	1.57			30.61	3.3715	1.3333	2.4502	1.3333	3.5267	2.403		1.4308	1.4724	2	1.3333	1.6667	1.58064		4.635	2.278	1.713	2.118	1.445	2.4378
25.599	10.4413	1.3069	2.0908	1.047	1	3.1772		2.3757	1.6667	2.4622	2.342	1.8013	2.12958		0.086	2.59	0.915	0.182	1.239	1.0024			32.651	3.4846	1.3333	2.814	1.9975	3.7202	2.66992		1.6046	1.5128	1.978	1.3333	1.6667	1.61908		5.087	2.741	3.547	2.667	1.871	3.1826
27.199	4.1321	2.2594	2.7545	1.1165	1.0318	2.25886		2.3333	1.7063	2.5184	2.1742	1.4233	2.0311		0.463	2.142	0.312	1.112	1.19	1.0438			34.691	2.0271	1.8898	2.4244	2.7543	2.5036	2.31984		1.6648	1.617	2.0368	1.3333	1.6667	1.66372		2.166	2.841	10.173	2.571	1.76	3.9022
28.799	2.3166	2.5432	4.9788	1.0201	1.3084	2.43342		2.3333	1.6667	2.2793	1.9847	1.9994	2.05268		0.863	0.717	0.06	2.607	1.012	1.0518			36.732	1.4158	2.4071	2.7344	3.9937	2.1658	2.54336		1.5876	1.6739	2.3099	1.3333	1.6667	1.71428		1.718	3.138	22.918	1.412	1.778	6.1928
30.399	2.7433	1.7242	8.7691	1.5584	1.131	3.1852		2.3333	1.6667	2.0401	1.822	2.0908	1.99058		0.763	1.671	0.405	3.071	3.494	1.8808			38.773	1.3357	1.7335	3.7036	4.1595	2.6408	2.71462		1.3357	1.906	2.5799	1.3333	1.7331	1.7776		2	3.251	30.075	1.814	2.319	7.8918
31.999	2.8135	1.2729	7.6683	1.3411	1.0374	2.82664		2.5249	1.6667	1.801	1.6878	1.7602	1.88812		1.301	1.165	0.471	2.058	2.351	1.4692			40.813	1.62	1.3915	3.3707	3.1014	3.7757	2.65186		1.5434	1.9627	3.2164	1.4544	1.6667	1.96872		2	3.288	49.133	1.72	2.501	11.7284
33.599	1.9551	1	5.6	1.3333	0.7714	2.13196		2.6667	1.6667	1.6667	1.5429	1.7714	1.86288		1.192	0	0.457	1.333	1.124	0.8212			42.854	2.4638	2.0096	3.2726	1.7333	11.1157	4.119		1.6667	1.8308	4.3583	1.5077	1.6884	2.21038		2	2.33	64.869	1.333	2.015	14.5094
35.199	1.9866	1.0105	2.3663	1.3333	1.2216	1.58366		2.5557	1.6667	1.6561	2	1.9927	1.97424		0.667	0.021	0.464	1.333	1.123	0.7216			44.895	2.5619	3.1755	3.4663	1.304	23.6613	6.8338		1.6298	1.567	6.236	1.3333	1.6794	2.4891		1.926	2.287	35.754	1.274	3.74	8.9962
36.799	1.4886	1.1516	1.6544	1.3333	1.1818	1.36194		2.3334	1.7976	1.417	2.0652	1.9136	1.90536		0.667	0.761	0.667	1.333	0.768	0.8392			46.935	1.5355	3.4348	3.1064	1.2861	27.2713	7.32682		1.4848	1.4085	8.9699	1.3333	1.6667	2.97264		1.636	2	9.472	0.867	6.585	4.112
38.399	1.6732	1	1.0363	1.3333	1.162	1.24096		2.3333	2	1.3333	2.1779	2.3036	2.02962		0.667	1.333	0.667	1.333	0.667	0.9334			48.976	1.1295	1.7796	2.5792	1.6654	14.8567	4.40208		1.3333	1.6123	6.8487	1.3333	1.6667	2.55886		1.333	2	2.885	1.145	4.233	2.3192
39.999	1.5921	1	0.9286	1.2721	1	1.15856		2.1584	2	1.3333	2.035	2.2026	1.94586		0.56	1.333	0.667	1.36	0.667	0.9174			51.017	1.3469	1.285	2.2621	2.5753	4.1886	2.33158		1.3633	1.6667	2.8318	1.451	1.6667	1.7959		1.393	1.452	2.396	1.569	1.965	1.755
41.599	2.0288	0.9841	1	1.1778	1	1.23814		2	2	1.4781	2.4451	2.3059	2.04582		0.182	1.333	0.667	1.012	1.214	0.8816			53.057	1.6248	1.8119	2.0209	2.7885	1.8609	2.0214		1.6411	1.6573	1.5939	1.6395	1.4802	1.6024		1.964	1.333	1.23	1.946	2	1.6946
43.199	1.5514	1.2061	1	1.6492	1.6043	1.4022		2	2	1.6667	2.2317	1.8587	1.95142		0.258	1.288	0.667	0.254	1.571	0.8076			55.098	2.048	2.8189	2.2589	2.1692	1.3333	2.12566		1.6453	1.4429	1.4123	1.6651	1.5063	1.53438		1.523	1.333	1.333	1.997	2.143	1.6658
44.799	1.1464	1.3193	1	1.6824	1.9881	1.42724		1.8048	2	1.6667	2	1.8062	1.85554		0.46	1.305	0.667	0	1.721	0.8306			57.139	1.742	3.6485	1.7668	1.1996	1.3333	1.93804		1.4926	1.3385	1.4585	1.4132	1.5454	1.44964		2.014	1.333	1.59	1.493	7.02	2.69
46.399	1.1243	1.3333	1	2.737	1.7291	1.58474		1.6667	2	1.6667	1.8297	2.0177	1.83616		0.656	1.333	0.667	0.396	1.694	0.9492			59.179	1.4069	3.3843	1.1232	1.1843	1.3333	1.6864		1.4203	1.5858	1.5435	1.3883	1.6483	1.51724		2.526	1.333	2.852	1.443	14.164	4.4636
47.998	1.7493	1.3128	1.0688	2.7526	1.0765	1.592		1.6623	1.9312	1.756	2.132	2.1675	1.9298		0.662	1.333	0.667	0.804	1.445	0.9822			61.22	1.2404	2.8486	1.2214	1.2204	1.3421	1.57458		1.4183	1.6059	1.5467	1.3311	1.6678	1.51396		3.335	1.333	2.585	1.333	21.869	6.091
49.598	0.9274	1.6585	1.3214	2.2041	1.1626	1.4548		1.4207	1.6786	1.9939	2.0177	2.4822	1.91862		0.667	1.333	0.667	1.646	1.333	1.1292			63.261	1.8421	2.7999	1.4861	1.17	1.7066	1.80094		1.3333	1.6667	1.5059	1.3145	1.7684	1.51776		2.694	1.632	2	1.333	8.294	3.1906
51.198	0.6786	1.5595	1.3333	2.0923	1.265	1.38574		1.3333	1.6667	2	1.6279	4.9685	2.31928		0.665	1.333	0.667	2	0.983	1.1296			65.301	2.5239	1.9903	2.6486	1.0814	1.5956	1.96796		1.3333	1.7009	1.3693	1.3333	1.6667	1.4807		1.569	1.514	1.997	1.333	3.239	1.9304
52.798	0.9107	1.8372	1.3241	1.3666	1.4015	1.36802		1.3487	1.6574	2	1.7876	4.2078	2.2003		1.239	1.571	0.667	1.982	1.3	1.3518			67.342	3.1471	1.5678	4.699	1.0751	1.4148	2.38076		1.4905	1.9904	1.3333	1.3333	1.6667	1.56284		1.516	1.341	2	0.851	2.158	1.5732
54.398	1	1.5682	1.3269	1.3333	1.5835	1.36238		1.3176	1.6667	1.7803	2.3908	3.004	2.03188		2.721	1.573	1.106	1.573	1.333	1.6612			69.383	2.7472	1.9939	3.4148	1.0733	1.5129	2.14842		1.6498	1.717	1.3333	1.3333	2.0198	1.61064		2.303	1.359	2	0.951	1.27	1.5766
55.998	1.125	1	1.3333	1.3333	2.0714	1.3726		1.7128	1.6667	1.6964	2.256	2.2262	1.91162		2.902	1.095	1.333	1.333	1.095	1.5516			71.423	3.2435	2.6017	1.9659	1.2305	1.9373	2.19578		1.4143	1.2781	1.3333	1.3295	3.1818	1.7074		3.247	1.009	1.719	1.333	1.333	1.7282
57.598	1.9296	1.1626	1.3333	1.383	2.8649	1.73468		1.815	1.8292	1.6667	2.0605	2.1597	1.90622		2.37	0.667	1.653	1.333	0.667	1.338			73.464	3.9274	3.2798	1.6428	1	1.9684	2.36368		1.4992	1.1669	1.3571	1.1169	5.1649	2.061		3.155	1.566	1.428	1.333	1.333	1.763
59.198	2.8729	1.3333	1.2857	1.8612	2.496	1.96982		1.9933	2	1.6667	1.9603	1.7638	1.87682		1.311	0.667	2.528	1.333	0.611	1.29			75.505	2.9962	3.3143	1.9592	1.0092	1.7553	2.20684		1.5503	1.3333	1.6485	0.9131	4.1135	1.91174		2	2.185	2.589	1.333	1.787	1.9788
60.798	3.861	1.3879	1.0536	2.5971	1.7234	2.1246		2.0714	2	1.8364	3.0729	1.7161	2.13936		1.207	0.667	2.952	1.333	0.392	1.3102			77.545	1.7797	4.2062	1.3928	1.0292	1.9069	2.06296		1.7192	1.4633	1.6294	0.938	1.7705	1.50408		1.815	1.365	1.689	1.333	2.459	1.7322
62.398	3.8282	1.1548	1.0755	3.2734	1.4346	2.1533		2.1589	1.9245	2	3.4556	2.0551	2.31882		1.594	0.667	2.755	1.333	0.748	1.4194			79.586	1.4847	4.4664	1.3333	1.1612	2.3333	2.15578		1.7424	1.6667	1.4467	1.1596	1.187	1.44048		2.421	1.844	1.399	1.333	2.542	1.9078
63.998	3.116	0.927	1.3146	1.7415	1.3146	1.68274		2.2024	1.6854	2	2.2703	2.8939	2.2104		2.157	0.667	2.029	1.333	1.313	1.4998			81.627	2	3.5795	1.5329	1.2514	2.3305	2.13886		1.9991	1.4782	1.3333	1.3102	1.3126	1.48668		7.508	1.586	2.109	1.316	1.953	2.8944
65.598	1.7287	0.6905	1.3333	1.2259	1.1129	1.21826		2.3333	1.6667	2	1.8034	2.2339	2.00746		2.513	0.667	1.528	1.333	1.333	1.4748			83.667	2	2.6419	1.7856	1.2355	2.6386	2.06032		2.1277	1.3333	1.3333	1.3333	1.574	1.54032		14.51	1.333	2.002	0.892	2.129	4.1732
67.198	1.6286	0.6667	1.2985	1.1295	1.3884	1.22234		2.1238	1.5372	2	1.6667	2	1.86554		12.819	0.667	1.176	1.333	1.333	3.4656			85.708	2.0277	2	1.9781	1.3333	2.5506	1.97794		2.1208	1.3333	1.3333	1.2273	1.7793	1.5588		12.968	1.349	1.333	1.056	2.575	3.8562
68.798	2.4993	0.6986	1.3107	0.9783	1	1.29738		1.8847	1.5595	2	1.6347	1.968	1.80938		10.164	0.667	0.924	1.14	1.333	2.8456			87.749	2.2315	2.3206	1.9026	1.565	2.3426	2.07246		2	1.0385	1.4315	1.4411	1.6818	1.51858		10.783	1.333	2.349	1.116	5.95	4.3062
70.398	3.3118	0.9389	2.0892	1.006	1	1.66918		1.7976	1.3333	2	1.3956	1.7338	1.65206		3.542	0.676	1.347	1.209	1.333	1.6214			89.789	2.926	2.4448	1.9584	1.8918	2.1591	2.27602		2	0.912	1.4765	1.2384	1.6811	1.4616		16.93	1.333	2.45	0.973	9.185	6.1742
71.998	7.1682	1	3.759	1.5413	1.1263	2.91896		2	1.3839	2	1.3333	1.9553	1.7345		1.987	1.244	1.658	1.333	1.434	1.5312			91.83	4.4904	2.2139	1.6054	1.3996	2.0528	2.35242		2	1.2329	1.3878	1.0781	1.6667	1.4731		19.414	1.333	2.109	0.823	9.044	6.5446
73.598	4.3921	1.1369	3.9671	2.1369	1.2167	2.56994		2	1.382	2.1369	1.416	2	1.78698		2.071	1.236	1.168	1.333	1.607	1.483			93.871	5.4277	1.986	1.4827	1.4167	2.5038	2.56338		1.7416	1.4094	1.2257	1.3333	1.6667	1.47534		7.798	1.333	2.051	1.365	5.189	3.5472
75.198	2.7157	1.3333	2.7892	2.3678	0.7575	1.9927		2.0372	1.3333	2.3333	1.6551	2.0332	1.87842		1.679	1.333	0.69	1.333	1.931	1.3932			95.911	4.0387	2.6361	1.762	1.6065	3.1794	2.64454		1.6869	1.4004	1.6228	1.3333	1.5075	1.51018		3.447	1.333	2.053	3.177	3.623	2.7266
76.798	2.2658	1.1058	1.8476	2.6012	1.2918	1.82244		2	1.5609	2.3333	1.6667	2.085	1.92918		1.325	1.788	1.122	1.333	1.375	1.3886			97.952	2.3488	3.5966	2.9441	2.8832	3.3914	3.03282		1.6667	1.4966	1.6667	1.3333	1.4252	1.5177		3.013	1.333	2.765	3.427	2.84	2.6756
78.397	4.8854	1.2333	2.3333	2.5333	2.1333	2.62372		2	1.8	2.3333	1.8	2.3333	2.05332		1.279	3.2	2.2	1.333	1.333	1.869			99.993	2.0185	3.2349	4.698	4.9551	2.2798	3.43726		1.6667	1.5374	1.7121	1.3333	1.464	1.5427		3.064	1.333	3.012	2.364	2.269	2.4084
79.997	6.3353	1.4116	2.6326	2.3597	2.4812	3.04408		2	2.1156	2.2364	2	2.3597	2.14234		1.333	1.255	2.536	1.333	2.063	1.704			102.033	2.3073	2.3067	8.9179	7.1819	2.2181	4.58638		1.6667	1.542	1.6667	1.413	1.6855	1.59478		2.057	1.333	3.311	1.586	3.346	2.3266
81.597	5.102	1.8898	2.3989	2.3527	1.2964	2.60796		2.0282	2.0984	2.0059	2	2.3527	2.09704		1.348	0.777	2.071	1.333	2.06	1.5178			104.074	3.0553	1.6128	12.5622	8.6217	2.0512	5.58064		1.9127	1.5838	1.6667	1.9344	2.1648	1.85248		2.987	1.333	3.265	1.886	3.237	2.5416
83.197	3.2393	2.0756	2.1369	1.6685	1.272	2.07846		2.2673	2.0453	2	2	2.8817	2.23886		1.849	0.908	1.849	1.484	2.217	1.6614			106.115	3.8178	1.4099	16.5347	6.2345	2.0796	6.0153		2	1.6667	1.6667	1.7078	2.0338	1.815		5.806	1.384	2.728	1.704	3.174	2.9592
84.797	1.3849	1.8095	1.8608	1.1996	1.3333	1.51762		2.6209	2.2875	2	2	2.6869	2.31906		3.21	1.333	1.831	1.322	1.798	1.8988			108.155	3.2368	1.9128	16.4588	4.615	2.3124	5.70716		2.2361	1.6667	1.6044	1.4772	1.6489	1.72666		10.449	2.573	2.667	2.042	3.68	4.2822
86.397	1.5882	1.3452	1.9913	1.3231	1.3333	1.51622		2.5351	1.6857	2	2	2.9912	2.2424		2.577	1.333	1.339	1.336	0.03	1.323			110.196	2.8619	2.2411	10.1609	2.6576	2.6804	4.12038		2.5264	1.8472	1.561	1.4294	1.6667	1.80614		13.638	2.689	2.455	2.437	4.621	5.168
87.997	2.3002	1.2664	2	2.1458	1.3333	1.80914		2.9209	1.5074	2.3016	2.1593	3.394	2.45664		1.372	1.937	1.92	0.864	0.603	1.3392			112.237	3.6253	2.3333	3.6948	1.8503	2.7016	2.84106		2.3333	1.7043	1.6505	1.3868	1.6667	1.74832		9.234	2.378	2.461	2.56	2.8	3.8866
89.597	2.0274	1.3333	2	2.3902	1.478	1.84578		3.3655	1.4057	2.4738	2.3333	3.1006	2.53578		0.386	2	1.438	0.917	0.842	1.1166			114.277	4.6305	2.3333	2.2818	1.9724	2.4169	2.72698		2.1829	1.6667	1.6667	1.651	1.6667	1.7668		7.68	2.299	2.375	2.031	2.103	3.2976
91.197	2.0963	1.3333	2.0205	2.2666	1.3095	1.80524		2.377	1.5323	2.5536	2.3333	2.5741	2.27406		0	2	0.673	1.34	0.753	0.9532			116.318	5.5865	2.347	2	2.0434	2.8393	2.96324		2	1.672	1.6667	1.3766	1.6667	1.6764		4.574	2.011	2.783	2.083	2.075	2.7052
92.797	2.2395	1.3333	2.0368	2.0111	1.0774	1.73962		2.2908	2.0734	2.0591	2.3333	2.0959	2.1705		0.095	2	1.105	1.772	0.799	1.1542			118.359	6.8734	2.9589	2.0464	2.1297	3.257	3.45308		2	1.8758	1.4962	1.3333	1.6667	1.6744		3.327	2.418	2.757	2	1.924	2.4852
94.397	1.5151	1.3333	2.0888	2.0728	2.0718	1.81636		2.2839	2	1.9112	2.2446	1.8088	2.0497		0.56	2.382	1.333	1.618	1.003	1.3792			120.399	6.5362	3.5607	2.089	1.9066	3.0844	3.43538		2.0137	1.7618	1.4224	1.4436	1.6667	1.66164		3.415	2.29	2.636	2.157	2.153	2.5302
95.997	1.5248	1.3333	2.4249	2.0122	2.2471	1.90846		1.9745	2.1125	2.9335	2	1.6667	2.13744		0.667	2.636	1.527	1.278	0.473	1.3162			122.44	5.5615	3.1548	2.0779	1.4022	3.3771	3.1147		2.0261	1.6667	1.4143	1.5584	1.4974	1.63258		3.143	2.33	2.352	2.477	3.571	2.7746
97.597	2.3382	1.331	2.6163	1.4762	2.0867	1.96968		1.6667	2.6194	9.8045	1.9977	1.6694	3.55154		1.033	2.098	2.018	1.806	0.005	1.392			124.481	5.2327	2.6667	2.1514	1.6581	3.4699	3.03576		1.8572	1.5967	1.6667	1.3545	1.6612	1.62726		3.152	2.73	1.348	2.614	3.103	2.5894
99.197	3.5557	1.2254	3.2461	1.4853	1.459	2.1943		1.6667	2.5328	10.9717	1.7582	1.9085	3.76758		2.54	3.555	2.546	1.516	0.585	2.1484			126.521	5.315	2.6422	2.7576	1.5905	2.847	3.03046		1.7713	1.3578	1.6667	1.3333	1.5457	1.53496		3.751	2.148	1.516	3.032	1.722	2.4338
100.797	3.9655	1.8786	4.4143	1.85	1.2226	2.6662		1.8976	2.3333	7.1476	1.75	2	3.0257		2.955	5.721	1.907	2.79	0.962	2.867			128.562	4.2555	2.4384	3.0639	1.5458	2.6764	2.796		1.7687	1.3801	1.4941	1.3333	1.615	1.51824		4.013	3.174	1.896	3.053	1.316	2.6904
102.397	2.9121	2.8453	4.033	2.1931	1.3183	2.66036		2	2.3333	2.4917	2.0889	2.1039	2.20356		2.601	8.877	2.107	3.879	1.227	3.7382			130.603	3.118	2.5873	3.9975	2.2551	2.9191	2.9754		2	1.57	1.4234	1.3333	1.6538	1.5961		3.643	3.767	2.123	2.834	1.437	2.7608
103.997	2.2073	3.7794	2.6361	3.0656	1.3333	2.60434		2.0067	2.3333	2.5165	2.2352	2.397	2.29774		2.21	6.929	2.585	3.636	0.748	3.2216			132.643	2.6585	2.9693	4.3439	2.1275	4.2875	3.27734		2	1.6667	1.3555	1.3333	1.6667	1.60444		3.251	6.153	3.038	2.466	1.83	3.3476
105.597	1.8908	3.5501	2.0458	5.4522	1.425	2.87278		2.4393	2.6447	3.2396	2.0852	2.4644	2.57464		6.192	4.702	3.318	2.483	1.155	3.57			134.684	2.6667	3.2884	3.1149	2.3313	4.972	3.27466		2	1.8398	1.5593	1.3333	1.6667	1.67982		2.828	12.964	8.967	2.161	2.697	5.9234
107.197	2.2738	3.5143	2.084	6.889	1.3333	3.21888		2.6667	3.0238	4.9458	2.0959	2.4813	3.0427		11.56	2.716	1.964	2.667	1.35	4.0514			136.725	2.7702	3.98	2.7178	2.6926	3.9767	3.22746		1.9482	2	1.6667	1.3333	1.6667	1.72298		2.946	9.733	16.097	2.133	3.052	6.7922
108.797	2.7856	3.9447	2.1037	5.2879	1.3333	3.09104		2.6924	3.471	11.279	2.3603	3.452	4.65094		22.196	2.676	6.128	2.642	1.333	6.995			138.765	3.3224	4.448	3.013	3.0335	2.8885	3.34108		1.6728	2	1.6857	1.3333	1.586	1.65556		3.333	6.04	15.583	2.212	2.929	6.0194
110.396	2.9998	3.408	2.498	5.3316	1.3333	3.11414		2.6675	3.4906	8.65	2.8307	5.9069	4.70914		52.723	3.092	6.806	2.096	1.12	13.1674			140.806	4.123	3.9908	3.8611	3.1197	2.6708	3.55308		1.6683	1.935	1.6667	1.3333	1.3822	1.5971		3.335	6.196	8.352	3.134	1.586	4.5206
111.996	3.8333	2.9598	2.9568	6.625	1.378	3.55058		2.6667	3.4211	5.1399	3.1949	6.1801	4.12054		39.952	3.211	5.878	1.381	0.711	10.2266			142.847	3.9442	4.4419	4.6533	2.9619	2.6667	3.7336		1.9325	1.7887	1.6667	1.3333	1.5691	1.65806		3.225	7.473	4.193	4.166	2.896	4.3906
113.596	5.052	2.4037	3.0379	4.393	1.3333	3.24398		2.682	3.1138	3.5564	3.9772	4.5393	3.57374		19.77	2.338	7.392	0.667	0.788	6.191			144.887	3.3805	5.9705	4.1988	3.0383	2.6794	3.8535		2.1967	2.0523	1.6667	1.3477	1.8206	1.8168		3.038	7.166	3.035	4.499	3.975	4.3426
115.196	9.3498	1.7126	3.3801	3.3135	1.3333	3.81786		3.1872	2.4169	2.8599	4.0281	2.6493	3.02828		4.341	3.154	11.898	0.702	0.956	4.2102			146.928	3.3729	7.6686	3.7395	2.5676	2.9934	4.0684		2.3333	2.7939	1.504	1.4141	1.9352	1.9961		3.983	8.392	3.717	4.627	6.291	5.402
116.796	4.2531	2.6465	3.7392	3.7257	1.799	3.2327		3.4374	2.5662	2.7107	3.0683	1.8386	2.72424		1.676	4.21	15.456	0.579	2.046	4.7934			148.969	3.9632	6.9117	3.8783	2.23	3.5237	4.10138		2.2749	6.014	2.1699	1.3857	2.8944	2.94778		5.061	11.845	3.691	2.487	16.557	7.9282
118.396	2.8251	3.8991	4.1938	4.0213	2	3.38786		3.607	2.6667	2.859	3.973	1.8689	2.99492		1.691	4.464	19.51	1.597	1.532	5.7588			151.009	5.8315	9.1618	4.2381	2.312	5.2877	5.36622		2.0107	8.144	5.5621	1.3417	5.2096	4.45362		4.699	16.718	4.285	2.017	30.282	11.6002
119.996	2.7575	4.0903	5.3356	2.7909	2	3.39486		3.4618	2.6667	3.0611	9.2623	1.6667	4.02372		0.952	2.141	8.268	3.533	1.32	3.2428			153.05	6.4871	18.7414	4.8025	2.497	24.4613	11.3979		1.9791	8.1546	10.4329	1.3374	9.9223	6.36526		4.145	18.056	5.166	2.008	35.296	12.9342
121.596	2.7758	3.4643	6.2991	2.6667	2	3.44118		2.9878	2.6667	3.1784	22.4814	1.6667	6.5962		0.969	4.392	5.53	3.943	1.489	3.2646			155.091	6.5937	38.7789	6.0601	2.695	56.8965	22.2048		2.1843	6.9266	9.6853	1.6379	13.4176	6.77034		3.74	33.527	6.506	2.537	63.718	22.0056
123.196	2.5747	3.1714	6.4	2.6667	2	3.36256		2.6015	2.6667	3.1714	16.2857	1.6667	5.2784		2.753	4.324	10.59	6.362	2.324	5.2706			157.131	4.8362	45.3326	7.4855	2.6667	78.3522	27.7346		2.6265	9.2566	5.037	3.1098	12.4175	6.48948		3.558	48.69	21.705	3.352	110.733	37.6076
124.796	2.6268	3.0266	5.0955	2.6872	2.0205	3.09132		2.6451	2.6667	3.4848	6.3345	1.9194	3.4101		3.525	6.2	12.85	5.885	3.366	6.3652			159.172	3.8648	35.5831	9.1429	2.9753	85.7356	27.4603		3.1149	14.4851	3.4912	4.4978	12.8476	7.68732		3.379	61.247	32.229	3.779	94.149	38.9566
126.396	2.5449	3.1759	5.524	2.5357	2.3824	3.23258		2.1548	2.6667	3.6875	3.1624	2.0104	2.73636		4.802	4.109	8.354	4.674	2.752	4.9382			161.213	4.8498	36.8711	9.1908	2.9915	78.5165	26.4839		3.9405	18.5048	4.0379	3.819	29.1746	11.8954		4.361	61.684	36.746	3.249	48.776	30.9632
127.996	3.6778	2.3597	5.1264	2.5649	3.2083	3.38742		1.8626	2.6477	3.201	2.2605	2.2423	2.44282		5.551	3.508	3.303	3.633	2.705	3.74			163.253	5.6549	46.9686	8.3035	5.383	75.6954	28.4011		2.951	16.9535	4.1601	1.1598	31.2068	11.2862		5.188	63.387	39.931	2.323	44.548	31.0754
129.596	4.7672	2.524	3.0659	3.3936	4.2246	3.59506		2.0912	2.6669	3.0678	2.3803	2.5952	2.56028		2.663	12.047	2.237	2.633	2.734	4.4628			165.294	4.4606	70.8252	10.6013	10.4928	83.0925	35.8945		2.5268	8.6678	4.3195	1.136	20.2028	7.37058		6.576	62.656	52.552	2.342	68.519	38.529
131.196	4.5071	2.9475	2.6034	7.9911	3.1118	4.23218		2.5637	2.8276	3.4693	2.6667	2.8157	2.8686		1.969	29.782	2.689	2.025	1.821	7.6572			167.335	3.4884	91.8414	19.5949	8.9002	91.5743	43.0798		2.4388	13.3131	4.8021	1.2609	9.7654	6.31606		6.702	84.354	59.018	2.584	84.659	47.4634
132.796	3.1962	4.077	3.0886	7.6812	2.4484	4.09828		3	2.5475	3.045	2.6667	2.8088	2.8136		2.469	31.688	2.671	1.906	5.065	8.7598			169.375	3.0285	95.2932	25.024	5.3023	84.507	42.631		2.3385	17.6839	5.7385	1.4771	8.5492	7.15744		8.165	107.478	62.508	3.688	74.714	51.3106
134.396	3.4143	4.7265	3.2318	5.2804	2.122	3.755		3.0631	3.0857	3.4015	2.8357	2.6414	3.00548		3.212	10.681	4.856	1.417	7.252	5.4836			171.416	3.0699	94.9343	20.9822	2.6667	89.9214	42.3149		2.5614	18.9227	7.2176	1.4303	8.8198	7.79036		11.247	109.686	65.019	4	69.161	51.8226
135.996	4.8946	4.7221	3.2391	3.7638	2.2653	3.77698		3.1658	5.3353	3.1701	3	2.3013	3.3945		1.663	6.533	6.974	1.697	6.614	4.6962			173.457	3.6789	93.2248	19.1067	2.6667	94.7829	42.692		2.5636	15.3041	10.8195	1.7673	8.0434	7.69958		10.772	98.453	67.286	3.975	61.188	48.3348
137.596	12.5729	7.8713	2.9948	4.7828	2.5632	6.157		3.3235	12.4308	2.9017	3	2.3281	4.79682		1.115	4.837	9.495	2.253	7.204	4.9808			175.497	3.9898	87.9442	22.5247	2.9102	95.3333	42.5404		2.505	8.0382	12.2508	1.5921	6.127	6.10262		8.747	66.385	55.051	4.109	38.419	34.5422
139.196	10.8093	6.9657	3.6513	9.3802	3.2085	6.803		3.2662	18.0941	2.7021	3	2.5452	5.92152		1.899	5.059	6.526	0.941	9.436	4.7722			177.538	5.3514	81.3332	33.5706	3.669	95.3333	43.8515		2.2428	5.1838	7.4326	1.534	4.0274	4.08412		4.96	61.183	38.801	4.906	24.301	26.8302
140.796	5.6112	4.1208	4.3861	11.8125	4.3346	6.05304		3.2564	12.7576	2.9721	3.3457	2.7496	5.01628		2.015	5.689	4.063	1.382	5.4	3.7098			179.579	5.2085	71.0295	36.061	4.3221	95.3333	42.3909		2.0705	4.338	4.1735	1.9208	3.1976	3.14008		3.615	59.142	33.512	7.484	14.037	23.558
142.395	3.858	3.2202	5.119	8.3219	5.2642	5.15666		3.1601	4.9173	3.0402	3.9813	3	3.61978		2.717	8.19	3.812	1.436	0.942	3.4194			181.619	5.0243	52.8894	21.8405	4.9061	92.4534	35.4227		2.2743	3.8056	2.8865	2.5844	2.7445	2.85906		4.431	37.066	24.435	15.246	8.384	17.9124
143.995	2.7804	4.2365	5.2899	7.092	5.062	4.89216		3.2478	4.4558	3.0212	4.1225	2.9966	3.56878		3.048	6.913	2.371	1.838	1.124	3.0588			183.66	5.2125	34.7377	9.3271	6.783	75.2994	26.2719		2.2617	3.2475	2.5458	4.2348	2.7236	3.00268		4.147	26.16	10.067	35.096	7.333	16.5606
145.595	2.6107	6.331	4.4512	4.6036	4.4798	4.49526		2.8696	4.5536	3.5143	3.6476	3	3.51702		2.667	4.16	2.264	3.702	1.569	2.8724			185.701	5.2747	20.44	5.7981	9.1559	52.3134	18.5964		2.318	4.0514	2.3356	9.679	3.0542	4.28764		3.364	46.616	6.703	36.684	9.027	20.4788
147.195	3.3518	8.705	4.9134	4	4.1631	5.02666		2.832	4.981	3.9062	3.1757	2.8512	3.54922		2.667	2.684	3.383	13.377	1.631	4.7484			187.741	6.1513	15.1713	6.7799	10.82	32.9764	14.3798		2.2416	4.4115	2.6481	15.6089	4.7544	5.9329		3.928	58.894	9.051	35.42	16.796	24.8178
148.795	2.9868	10.5666	5.64	4.0476	3.8466	5.41752		3	4.0315	3.9524	3.2293	2.6667	3.37598		2.667	1.933	4.716	32.522	2.095	8.7866			189.782	6.1246	13.9922	9.0191	22.155	20.257	14.3096		3.3918	4.339	3	12.0918	7.3372	6.03196		5.061	55.125	10.639	35.378	55.608	32.3622
150.395	2.8892	9.2449	6.785	2.8375	2.6341	4.87814		3	4.0729	3.7202	2.7009	2.6667	3.23214		2.534	0.914	8.184	27.772	1.725	8.2258			191.823	4.6862	13.1062	11.8045	38.2646	21.5318	17.8787		6.8525	4.4002	3.135	5.7387	8.0336	5.632		6.933	41.783	11.652	37.428	95.851	38.7294
151.995	3.184	6.8921	6.3229	2.4836	2.7061	4.31774		3	3.5926	3.6667	2.5686	2.6667	3.09892		1.628	2.003	9.516	14.325	1.548	5.804			193.863	4.5543	15.8731	11.4241	38.9337	40.2828	22.2136		12.2669	3.4643	3.7913	4.1336	10.2512	6.78146		11.262	24.228	17.481	33.112	128.979	43.0124
153.595	4.4317	5.8963	4.3901	3.683	2.9521	4.27064		3.2024	2.6667	3.8209	3.2054	2.6667	3.11242		1.982	3.314	3.883	4.393	1.469	3.0082			195.904	7.3188	27.22	9.447	28.4877	62.6464	27.024		13.8984	3.2494	4.3363	3.1092	13.3253	7.58372		19.688	19.164	41.817	19.697	150.314	50.136
155.195	5.528	5.0038	4.8808	4.5868	2.7103	4.54194		3.3333	2.6667	4.5313	3.1554	2.6667	3.27068		3.088	3.309	3.43	4.459	1.928	3.2428			197.945	21.0008	29.9265	17.8308	20.4848	74.9723	32.843		10.0805	6.6623	7.2306	2.3758	10.5569	7.38122		36.277	26.026	66.572	7.622	126.414	52.5822
156.795	6.2	5.6208	5.6229	5.5188	3.9167	5.37584		3.3333	2.875	3.4	4.1896	2.6667	3.29292		4.533	4.996	2.917	3.1	2.554	3.62			199.985	45.8205	23.156	30.3094	18.7349	71.7937	37.9629		5.8521	8.5378	11.1779	2.0495	9.955	7.51446		31.367	23.24	61.125	4.665	82.267	40.5328
158.395	5.5007	8.0413	5.4556	6.4678	5.2278	6.13864		2.869	3.157	3.506	4.1721	2.9807	3.33696		5.418	4.805	3.331	2.178	2.694	3.6852			202.026	69.2921	24.4481	48.7329	18.3798	80.4209	48.2548		4.0095	7.225	13.6593	2.2105	18.547	9.13026		22.08	13.569	43.911	4	60.38	28.788
159.995	4.0819	6.7912	4.3315	6.6691	7.3414	5.84302		3.1105	3.0102	3.3554	3.9787	4.0259	3.49614		5.827	2.087	5.313	2.68	1.976	3.5766			204.067	68.4799	32.2959	64.5357	23.2455	89.8193	55.6753		2.6943	3.1716	13.1763	1.9672	23.9107	8.98402		10.164	15.079	48.63	4	85.477	32.67
161.595	3.846	8.772	4.2249	5.7852	6.6142	5.84846		4.2453	2.9331	2.9069	5.0657	12.5534	5.54088		2.61	4.766	4.598	4.421	1.181	3.5152			206.107	63.8316	50.2001	72.5534	19.9737	93.6577	60.0433		2.2107	3.6356	8.1844	2.0243	19.6076	7.13252		5.51	27.247	32.537	4.692	108.882	35.7736
163.195	4.2749	15.671	4.6166	6.3416	4.9477	7.17036		6.0318	3.1369	2.8101	9.7621	19.3477	8.21772		2.052	4.724	4.914	4.006	0.94	3.3272			208.148	62.2531	69.9063	82.344	11.1992	95.2797	64.1965		2	4.012	5.649	1.9975	12.8858	5.30886		4.642	27.785	14.526	7.356	95.739	30.0096
164.795	3.6754	20.4386	5.727	8.4326	3.4829	8.3513		4.9952	3.3333	3.7838	18.555	16.2664	9.38674		2.667	4.536	3.919	3.486	1.424	3.2064			210.189	46.8329	77.8309	93.4464	5.5583	87.1254	62.1588		2	4.1904	4.5192	1.8359	10.7257	4.65424		4.898	25.735	12.19	7.183	56.971	21.3954
166.395	3.528	10.9588	6.197	9.6917	3.4207	6.75924		2.9244	3.3333	4.0464	13.8126	3.8987	5.60308		3.106	3.149	9.461	4.862	1.903	4.4962			212.229	23.6891	73.9896	95.308	5.7162	66.763	53.0932		2.2474	4.6722	3.9348	1.9991	7.6532	4.10134		5.825	41.413	11.532	6.356	28.028	18.6308
167.995	3.7634	6.3095	7.7619	8.5238	4.6429	6.2003		3.1533	3.3333	3.9524	5.9524	2.5	3.77828		5.443	4.381	17.524	5	1.857	6.841			214.27	13.7875	66.9789	95.3333	7.4433	44.9758	45.7038		2.4422	5.3509	3.9257	1.9584	4.9654	3.72852		9.235	73.888	15.461	4.851	11.463	22.9796
169.595	3.9598	4.4781	7.4702	6.237	4.9147	5.41196		3.5277	3.2679	3.8284	3.4434	2.7906	3.3716		5.941	6.258	24.858	7.922	2	9.3958			216.311	14.3353	53.973	94.5338	7.1533	34.7288	40.9448		3.167	6.4681	4.7	1.9569	3.5734	3.97308		33.074	121.169	18.994	5.484	6.772	37.0986
171.195	4.8412	4.2389	6.7772	4.8926	3.3984	4.82966		3.2561	3.0394	4.2997	2.9686	2.7022	3.2532		6.034	8.07	22.362	12.943	2	10.2818			218.351	15.4527	58.4783	91.9032	6.2609	19.9893	38.4169		4.8114	8.7284	7.5953	2.0081	2.6266	5.15396		90.87	115.003	28.392	5.88	6.564	49.3418
172.794	4.4199	7.4938	7.0612	5.4472	2.6433	5.41308		3.9735	3.5366	4.5202	5.4592	3.093	4.1165		9.196	10.82	49.023	7.794	1.607	15.688			220.392	13.9766	53.3202	92.9287	7.6243	13.9088	36.3517		7.0115	13.626	11.4062	2.1695	2.3507	7.31278		144.47	92.316	39.191	6.426	5.484	57.5774
174.394	5.0681	9.5223	13.1695	5.8669	3.2704	7.37944		4.2883	3.9718	4.9396	8.8632	4.1413	5.24084		15.648	12.077	59.438	5.966	2.887	19.2032			222.433	10.7736	42.9416	94.7474	10.5432	9.9962	33.8004		10.2522	13.7837	11.6462	2.1975	2.3333	8.04258		164.257	70.305	59.145	7.204	5.125	61.2072
175.994	7.1171	6.7309	28.6896	6.2598	3.8638	10.5322		4.2289	4.1105	6.194	10.5215	4.9442	5.99982		26.387	5.771	58.37	10.285	6.882	21.539			224.473	13.0714	30.5991	94.677	12.6378	8.8255	31.9622		10.1175	13.7535	9.784	2.5996	2.3333	7.71758		159.023	57.059	37.534	7.34	4.717	53.1346
177.594	11.2269	6.4405	69.6548	5.8186	6.6726	19.9627		4.5118	4.4138	8.1575	5.3724	3.8564	5.26238		30.139	5.963	70.024	21.57	12.844	28.108			226.514	27.1645	30.8733	94.9135	22.9859	9.6071	37.1089		7.7836	21.0897	7.2681	2.7868	2.3333	8.2523		113.439	54.226	18.187	6.195	4.518	39.313
179.194	17.6131	6.9277	91.1771	5.3443	11.2583	26.4641		5.075	4.5818	15.5557	3.875	4.3009	6.67768		50.533	7.66	82.668	23.245	14.745	35.7702			228.555	53.5951	37.4928	95.2625	25.1145	7.8502	43.863		6.1272	44.9137	3.3466	2.4089	2.3335	11.826		62.139	81.272	6.652	4.693	5.132	31.9776
180.794	29.3518	8.3052	95.3333	6.1985	13.9424	30.6262		5.7165	4.7701	24.2583	3.6273	4.4196	8.55836		63.869	9.849	84.199	22.675	12.055	38.5294			230.595	70.2717	44.4798	94.9568	26.2104	7.2152	48.6268		5.1219	56.5239	2.2337	1.2094	2.3967	13.4971		42.547	94.881	5.778	4.265	3.941	30.2824
182.394	47.043	10.5528	95.208	9.1931	10.8908	34.5775		8.0019	5.0071	25.9293	3.829	3.7554	9.30454		85.452	8.705	55.864	26.336	26.642	40.5998			232.636	68.8573	53.3786	91.8168	24.9896	6.9136	49.1912		4.4302	45.1329	2.3453	1.3254	2.385	11.1238		25.143	67.447	8.867	4.403	4.778	22.1276
183.994	76.1878	12.6266	89.1791	9.6997	12.7976	40.0982		14.6224	6.3316	28.7153	4.083	3.8392	11.5183		141.583	13.41	49.538	21.97	67.171	58.7344			234.677	59.5118	51.8264	70.3726	23.2663	7.072	42.4098		3.9381	28.4434	2.6095	1.5823	2.2087	7.7564		13.358	47.517	11.337	5.004	6.461	16.7354
185.594	79.8329	19.4334	75.5958	8.3696	21.2833	40.903		21.5199	8.7591	36.5843	4.4202	3.7162	14.9999		164.56	16.117	50.254	17.774	73.779	64.4968			236.717	48.9408	44.3055	37.7546	17.2314	6.7413	30.9947		3.6982	37.0884	2.6144	1.8561	2.1649	9.4844		6.661	76.706	6.897	5.819	7.417	20.7
187.194	75.9077	29.2395	60.6461	7.7046	34.0836	41.5163		28.4133	15.9592	52.91	3.7057	4.3407	21.0658		141.392	24.413	55.549	21.764	45.663	57.7562			238.758	33.0122	63.2128	14.9878	10.2603	6.743	25.6432		3.8897	46.8132	2.3787	2.1423	2.0819	11.4612		6.027	105.542	3.637	6.365	6.448	25.6038
188.794	76.3773	26.3693	85.3218	11.7075	59.6019	51.8756		46.7023	26.1898	61.6392	3.7237	6.4018	28.9314		116.94	43.82	81.25	16.872	45.089	60.7942			240.799	24.6432	82.2392	9.8158	5.799	6.9388	25.8872		4.7927	37.0442	2.6175	2.358	2.0676	9.776		5.566	84.932	4.759	6.793	4.893	21.3886
190.394	83.383	25.4024	95.3333	25.3762	84.744	62.8478		74.7304	20.3762	67.2714	3.8655	13.3071	35.9101		92.807	39.793	83.667	14.807	69.536	60.122			242.839	11.3719	86.165	10.1623	5.2211	6.8438	23.9528		3.8055	24.9115	2.696	2.644	2.0776	7.22692		3.892	39.324	4.784	6.368	7.878	12.4492
191.994	80.383	32.3061	95.3333	45.6212	85.8164	67.892		54.0714	9.8385	52.6791	5.1334	21.3017	28.6048		76.833	30.827	64.93	11.61	75.836	52.0072			244.88	5.4814	85.3423	11.413	5.6604	8.471	23.2736		3.1687	12.7459	2.556	3.3375	2.4369	4.849		3.631	18.118	4.702	5.984	19.164	10.3198
193.594	76.7367	43.3294	95.029	43.6155	68.4662	65.4354		33.1347	6.2987	31.8192	6.2379	29.5881	21.4157		76.858	20.182	50.062	9.432	51.09	41.5248			246.921	4.4228	92.5998	10.1605	5.8707	8.3093	24.2726		2.8984	6.5979	2.5752	3.4066	2.6516	3.62594		4.115	12.328	4.924	5.559	24.144	10.214
195.194	56.2371	48.4371	87.9255	37.011	53.6068	56.6435		22.5071	6.5328	52.2712	7.513	28.0813	23.3811		57.808	11.482	76.146	11.801	27.849	37.0172			248.961	5.0103	94.9469	8.4252	5.9618	5.9086	24.0506		3	7.3328	2.5248	3.5795	2.653	3.81802		5.343	10.663	4.667	6.755	13.602	8.206
196.794	61.1697	57.2928	67.0623	30.1182	55.3105	54.1907		32.4072	6.1497	67.9597	7.7311	18.0518	26.4599		43.51	13.586	121.165	13.074	13.346	40.9362			251.002	6.3148	93.5155	6.1205	5.4129	4.8169	23.2361		3	12.29	2.5109	4.1976	2.6366	4.92702		5.95	9.878	4.84	7.577	6.493	6.9476
198.394	72.6915	74.8852	65.0831	27.7605	58.6906	59.8222		41.1248	6.4926	75.9458	9.3859	11.851	28.96		36.585	29.173	100.669	19.153	12.806	39.6772			253.043	6.4965	92.5474	4.1279	5.8995	4.4229	22.6988		2.8009	10.9112	2.7184	4.175	2.4179	4.60468		5.362	8.789	5.76	5.894	7.009	6.5628
199.994	79.0692	74.5539	68.6511	29.2673	66.4859	63.6055		35.2074	8.3664	85	9.7425	19.7619	31.6156		36.809	42.348	66.923	21.551	20.814	37.689			255.083	6.0545	79.6501	5.3865	7.2444	4.0322	20.4735		2.6454	7.8762	2.7285	3.0056	2.343	3.71974		4.568	10.511	6.87	4.936	10.523	7.4816
201.594	91.2429	47.8318	78.1551	36.5018	65.5792	63.8622		21.7095	7.2842	85	8.6402	28.2542	30.1776		44.771	34.558	56.92	16.227	17.123	33.9198			257.124	6.5026	54.6908	7.2536	8.2614	4.3157	16.2048		3.0262	4.4599	2.7221	2.6069	2.5784	3.0787		5.943	10.291	8.088	7.333	13.265	8.984
203.193	95.3333	48.0031	73.3527	52.3364	49.3347	63.672		18.9478	6.3312	85	7.4496	23.7056	28.2868		23.526	25.988	73.572	11.797	11.608	29.2982			259.165	7.6094	32.5075	9.7255	8.5116	5.0299	12.6768		3.7552	3.8404	2.5535	2.6667	2.6667	3.0965		6.326	7.5	7.594	8.805	10.86	8.217
204.793	95.3333	43.7532	69.2995	51.0134	28.8332	57.6465		23.619	5.8274	83.0047	8.8407	21.1271	28.4838		11.162	17.518	95.651	11.577	6.832	28.548			261.205	6.1114	15.7639	9.6452	9.6452	5.1156	9.25626		8.9742	4.1894	2.7008	2.6667	2.877	4.28162		15.917	5.802	6.49	6.171	6.828	8.2416
206.393	67.4816	27.1273	85.545	51.954	20.7252	50.5666		29.4347	5.8398	53.1079	14.0766	14.4473	23.3813		8.956	19.045	112.049	15.727	8.959	32.9472			263.246	4.9609	9.7648	7.846	14.9652	4.9024	8.48786		14.4395	5.3645	2.6968	2.947	3.8847	5.8665		34.176	6.497	5.578	5.739	4.436	11.2852
207.993	62.3363	23.7232	89.0411	59.7991	21.4149	51.2629		22.4733	6.1355	22.5009	13.3824	11.361	15.1706		7.353	18.666	105.511	13.846	7	30.4752			265.287	4.4385	8.5505	6.7817	17.89	4.2819	8.38852		16.5284	4.7487	2.7113	4.0209	8.0397	7.2098		76.12	8.352	4.919	6.102	4	19.8986
209.593	48.9391	35.9553	89.983	50.2924	22.0885	49.4517		14.7412	6.1574	19.9397	11.0603	11.2758	12.6349		7.584	13.885	54.592	14.253	12.616	20.586			267.327	5.6387	7.0616	5.9742	19.7823	4.128	8.51696		22.3895	4.6408	2.6667	6.7437	13.5939	10.0069		125.763	7.385	4.862	5.666	4	29.5352
211.193	33.8838	36.8845	92.5104	36.7652	29.617	45.9322		8.332	6.2468	33.9294	10.4902	8.3843	13.4765		10.002	8.48	32.315	10.989	23.001	16.9574			269.368	11.992	5.8272	5.1462	21.9942	4.4587	9.88366		27.5558	3.9147	2.8721	11.0121	10.8926	11.2495		163.859	6.79	5.094	5.803	3.787	37.0666
212.793	20.9039	28.4667	91.6381	38.8571	63.2286	48.6189		6.4417	6.6667	42.8762	11.4571	9.219	15.3321		13.107	7.143	37.181	8.705	33.048	19.8368			271.409	29.1174	4.6196	5.4985	26.933	5.4023	14.3142		16.6646	3.1703	3.581	12.2223	3.5873	7.8451		130.458	8.751	6.704	6.618	3.341	31.1744
214.393	17.1523	21.7751	77.1875	33.3935	88.1108	47.5238		6.5804	6.774	54.4547	17.1841	9.9298	18.9846		16.685	7.26	55.035	6.379	35.707	24.2132			273.449	55.7452	4.6436	6.3088	35.7214	7.8069	22.0452		18.6386	2.9688	5.1051	6.2651	2.5533	7.10618		94.191	5.609	12.562	6.017	3.973	24.4704
215.993	24.4032	19.1359	62.7784	22.8186	91.2031	44.0678		7.79	7.5197	61.1307	12.5211	9.0784	19.608		15.139	8.602	73.461	7.072	34.507	27.7562			275.49	78.1709	4.3794	8.0931	52.3063	12.6176	31.1135		29.6828	2.9672	10.7348	4.4374	2.8125	10.1269		85.531	5.905	26.958	6.195	5.525	26.0228
217.593	26.2587	18.4507	81.1124	15.4508	95.3333	47.3212		6.3825	6.7978	81.5131	8.7592	9.0953	22.5096		11.58	11.913	105.568	9.818	47.811	37.338			277.531	90.3351	4.0795	19.2734	80.641	17.8002	42.4258		28.4762	3.2181	24.1601	3.6494	3.2805	12.5569		75.045	17.381	64.536	7.593	6.719	34.2548
219.193	18.0718	13.9723	65.7416	12.4203	93.9042	40.822		8.6338	5.4081	85	6.2593	13.3847	23.7372		16.765	13.225	136.226	20.157	68.706	51.0158			279.571	89.5052	3.9784	40.0265	88.9952	31.8758	50.8762		13.015	3.6217	31.677	3.2824	3.6036	11.0399		38.255	35.014	87.572	7.352	8.5	35.3386
220.793	15.2249	13.7335	63.516	11.5558	93.5115	39.5083		6.6719	4.9791	84.8824	5.9971	14.0248	23.3111		33.272	7.663	132.117	41.088	108.312	64.4904			281.612	89.9263	4	63.6913	87.4094	40.1863	57.0427		9.024	3.6356	18.9963	3.0314	4.6261	7.86268		21.895	38.057	68.756	5.354	18.48	30.5084
222.393	24.0238	12.05	83.399	13.9789	85.8466	43.8597		5.7076	5.6508	84.2104	6.4325	12.3621	22.8727		43.586	5.737	114.048	87.532	82.228	66.6262			283.653	93.3949	4	81.5733	60.3272	43.3726	56.5336		21.2108	3.2279	12.2667	4.1347	6.3262	9.43326		22.715	28.233	52.795	6.338	28.316	27.6794
223.993	44.8036	11.3854	80.2902	37.2723	86.3244	52.0152		4.8869	5.5476	84.9598	7.256	10.125	22.5551		30.893	5.098	102.705	92.545	84.003	63.0488			285.693	95.1155	4	85.9618	30.8204	38.9018	50.9599		50.2937	2.8203	6.472	7.2388	7.3494	14.8348		46.852	15.354	40.629	15.583	37.859	31.2554
225.593	61.64	10.4581	70.3281	74.7946	94.4704	62.3382		6.5451	4.9246	69.3668	11.2585	10.0457	20.4281		44.723	4.768	81.826	74.341	105.63	62.2576			287.734	74.5266	4.0788	91.5552	10.8081	32.1644	42.6266		73.1059	2.7937	4.3957	12.2588	7.2003	19.9509		89.736	6.694	19.289	36.698	27.789	36.0412
227.193	64.1045	10.2096	73.4412	95.3333	93.9874	67.4152		9.4696	4.7836	43.6299	21.8444	12.0385	18.3532		48.397	3.676	55.776	80.256	131.305	63.882			289.775	39.8323	4.1401	95.2945	9.0297	15.7099	32.8013		80.5841	2.8619	3.8203	14.9774	6.4543	21.7396		137.893	4.942	8.62	50.639	22.402	44.8992
228.793	63.6196	11.5144	93.9118	95.3333	94.4078	71.7574		19.6198	4.998	45.4429	47.8033	17.9586	27.1645		48.315	5.667	30.494	105.496	130.817	64.1578			291.815	19.4048	4.3601	95.1348	12.3548	7.5799	27.7669		82.9731	2.7075	3.5875	16.0694	5.5341	22.1743		148.522	5.117	7.017	46.542	20.176	45.4748
230.393	56.4418	12.7619	85.035	95.3333	95.3333	68.9811		24.3229	4.8793	51.9781	73.0144	28.1139	36.4617		58.198	8.32	21.34	82.753	125.244	59.171			293.856	14.2335	4.7638	90.7555	18.3458	5.7102	26.7618		84.7495	2.9984	3.5652	21.7	9.4401	24.4906		127.138	4.007	13.297	49.278	20.269	42.7978
231.993	50.7029	8.6006	59.0486	83.6467	95.3333	59.4664		15.6825	4.812	39.1929	85	25.2357	33.9846		47.583	13.581	16.511	58.875	115.365	50.383			295.897	12.568	6.3409	56.2282	21.7171	5.4169	20.4542		83.8078	3.4343	3.3381	36.141	12.6101	27.8663		99.911	4.869	12.282	84.317	14.199	43.1156
233.593	40.7798	7.5186	27.6929	54.101	94.918	45.0021		8.8327	4.9945	26.5146	84.9978	19.9422	29.0564		47.116	11.465	5.678	64.626	79.704	41.7178			297.937	12.8243	6.7809	19.4177	20.9741	6.2386	13.2471		73.8446	4.6811	2.7868	60.3824	8.0606	29.9511		102.973	9.748	11.778	125.807	7.672	51.5956
235.192	40.0771	10.075	15.8417	47.5583	91.8583	41.0821		9.6833	5.1167	23.1083	82.6083	16.7917	27.4617		47.883	12.633	6.683	47.733	41.583	31.303			299.978	23.4973	5.3847	8.1541	19.9668	8.0866	13.0179		58.8967	7.1178	4.9696	74.6809	5.4507	30.2231		145.279	19.221	14.527	151.616	6.098	67.3482
236.792	45.4092	7.2277	7.8561	43.3132	91.0647	38.9742		8.3624	4.6202	13.992	82.4587	13.2674	24.5401		47.419	23.46	5.102	36.231	17.822	26.0068			302.019	27.6895	4.5259	9.0682	19.328	9.3451	13.9913		66.5113	13.5401	9.4496	80.9033	4.0836	34.8976		160.107	26.676	43.072	164.718	5.195	79.9536
238.392	62.8848	6.1337	5.4194	35.8025	85.0869	39.0655		8.0311	4.6538	7.1876	83.2618	10.676	22.7621		41.688	29.892	4.394	19.27	5.279	20.1046			304.059	26.0268	4.3194	11.4962	26.012	13.3844	16.2478		70.7013	17.3302	28.9675	82.8515	3.1604	40.6022		148.224	24.844	69.198	169.33	5.482	83.4156
239.992	83.4558	6.6052	5.6587	38.895	84.8144	43.8858		8.6793	4.1899	5.513	74.4002	10.2611	20.6087		26.914	10.816	8.685	7.002	3.929	11.4692			306.1	19.1926	5.7191	13.131	31.6606	23.7772	18.6961		62.1754	9.6311	49.4926	76.9041	2.6746	40.1756		135.888	16.081	100.045	170	5.769	85.5566
241.592	76.0856	6.5402	5.4	62.317	69.5661	43.9818		8.9092	5.2767	5.1412	43.4078	9.9089	14.5288		23.078	4.463	7.53	2.709	1.15	7.786			308.141	15.6971	8.9988	16.4079	38.3983	34.511	22.8026		42.8251	4.3592	52.5048	68.7832	3.3021	34.3549		99.114	8.539	123.421	170	6.056	81.426
243.192	59.9887	6.3465	5.6644	65.6147	38.8615	35.2952		8.9064	6.375	4.5341	19.0123	12.1858	10.2027		24.952	3.716	12.647	1.845	1.405	8.913			310.181	17.1169	10.5901	28.7962	56.9688	48.3194	32.3583		31.5593	2.9642	40.9182	73.6582	3.4656	30.5131		57.919	4.601	102.751	169.988	6.426	68.337
244.792	57.4778	7.2128	6.9655	36.188	14.6774	24.5043		8.5433	5.4317	4.3597	12.8177	8.2805	7.88658		14.082	4.667	20.261	1.383	3.95	8.8686			312.222	19.0385	8.0244	66.9122	84.5853	53.0817	46.3284		18.6699	2.7724	28.7665	72.4877	3.2207	25.1834		24.068	6.024	75.13	167.956	5.487	55.733
246.392	73.6857	7.0503	7.5774	15.5065	10.9074	22.9455		7.7048	6.4688	5.1729	12.6048	5.3935	7.46896		5.01	4.783	34.654	1.698	4.858	10.2006			314.263	21.135	5.7988	88.7062	92.7922	52.226	52.1316		7.5648	2.6667	26.9111	59.6418	3.2766	20.0122		18.506	9.607	47.462	127.637	6.436	41.9296
247.992	79.7596	6.8871	7.7454	5.5672	8.0378	21.5994		7.8885	4.4278	5.8731	4.5934	7.1189	5.98034		3.779	4.745	46.892	2.627	1.333	11.8752			316.303	20.0588	4.2033	94.8455	94.9295	38.8996	50.5873		4.7673	2.9046	39.0238	36.3349	3.5436	17.3148		19.388	18.244	39.226	62.668	9.129	29.731
249.592	63.523	8.5637	10.9237	4.1543	7.248	18.8825		7.9931	4.6907	5.948	2.5967	10.9881	6.44332		4.04	4.783	71.951	3.352	1.207	17.0666			318.344	17.6697	4.0911	95.2685	95.0124	30.1221	48.4328		3.8312	4.1554	46.2144	14.4952	4.5721	14.6537		14.49	31.582	64.612	18.729	8.18	27.5186
251.192	29.8562	10.3407	19.9619	4.4575	7.6733	14.4579		8.183	5.9254	5.7088	3.4033	8.1767	6.27944		3.258	5.725	85.335	3.038	0.215	19.5142			320.385	13.6066	4.5084	95.3333	91.818	39.0802	48.8693		4.8292	5.8988	33.551	8.98	5.4773	11.7473		14.453	69.517	92.292	13.887	5.637	39.1572
252.792	22.9801	9.1077	41.6474	4.1964	7.8696	17.1602		7.0203	11.6524	8.5816	3.7624	4.8859	7.18052		3.213	10.721	111.217	2.393	3.607	26.2302			322.425	9.7974	6.3863	95.3333	72.1782	50.9279	46.9246		5.8504	6.8205	17.5113	12.2344	6.092	9.70172		10.608	137.063	64.803	25.272	5.269	48.603
254.392	18.5167	8.3267	66.3058	3.8616	8.4145	21.0851		5.5503	10.5458	16.1691	3.642	3.5485	7.89114		4.656	22.152	133.227	2.425	8.813	34.2546			324.466	7.7343	10.9735	95.3333	64.8586	59.6209	47.7041		6.8082	6.4467	7.4401	16.2995	6.2586	8.65062		6.727	122.923	24.548	30.613	5.11	37.9842
255.992	13.5064	8.6176	88.8077	3.4073	7.4456	24.3569		4.6667	5.8411	29.8856	3.6752	2.5952	9.33276		8.421	24.567	71.893	3.185	8.961	23.4054			326.507	7.5988	22.5986	94.9629	71.2824	50.6612	49.4208		4.4281	5.7749	4.2568	13.8302	6.1872	6.89544		4.328	82.314	9.41	26.392	5.83	25.6548
257.592	8.4205	12.8429	78.1429	3.4571	5.9238	21.7574		4.6667	4.7095	62.2667	3.9143	2.8333	15.6781		15.917	33.324	47.39	3.257	6.99	21.3756			328.547	7.7022	48.803	92.4236	75.8106	27.6356	50.475		4.069	5.0075	4.0738	10.7729	7.1905	6.22274		5.939	59.201	7.501	19.387	7.927	19.991
259.192	8.6074	21.2201	81.6022	3.4213	5.5164	24.0735		4.7219	4.6703	62.1709	4.0879	3.6582	15.8618		14.803	55.936	45.412	3.228	5.442	24.9642			330.588	6.633	72.8222	76.0893	76.9163	13.4601	49.1842		3.3095	3.8423	4.7971	12.0692	9.1091	6.62544		8.197	35.531	6.628	25.483	8.59	16.8858
260.792	7.4114	40.1114	90.1238	3.5593	7.1211	29.6654		4.0325	5.4414	66.2599	3.9765	3.9579	16.7336		14.443	77.474	48.554	3.697	3.286	29.4908			332.629	6.8256	70.2041	45.6725	74.9392	8.5919	41.2467		3.9522	2.6637	5.3368	19.9859	17.3446	9.85664		9.77	10.92	8.805	35.723	17.732	16.59
262.392	6.3197	75.8105	80.9754	4.0731	8.5051	35.1368		3.7048	6.3021	70.7244	3.6811	4.548	17.7921		19.916	110.664	94.991	5.926	2.058	46.711			334.669	8.9063	48.2168	26.1874	80.7293	8.8159	34.5711		8.8305	2.7121	4.9732	25.1273	35.3126	15.3911		16.2	5.979	17.718	33.508	50.252	24.7314
263.992	7.8525	93.4869	73.8678	4.6122	9.0525	37.7744		4.0148	7.967	71.6812	3.6667	5.2177	18.5095		43.793	115.994	112.925	4.41	2.19	55.8624			336.71	8.1727	41.1764	21.5811	84.3356	9.0759	32.8683		15.0306	3.0809	4.7519	24.1178	55.6012	20.5165		20.463	5.773	27.683	25.669	112.528	38.4232
265.591	10.1023	94.6859	77.3587	5	5.85	38.5994		4.6055	10.7212	56.4811	3.6647	5.0139	16.0973		61.658	81.622	95.884	3.983	2.443	49.118			338.751	7.6512	21.6684	23.152	90.8102	10.1849	30.6933		8.1476	3.2068	5.1462	15.4104	66.5447	19.6911		7.353	5.712	26.643	14.96	155.767	42.087
267.191	16.287	72.6821	87.9925	5.0156	6.0281	37.6011		5.1574	11.4768	62.789	3.8929	4.3063	17.5245		72.817	34.778	66.556	10.054	2.946	37.4302			340.791	8.6911	8.2753	19.972	91.1373	13.3863	28.2924		6.151	3.3873	5.6521	9.6064	70.8375	19.1269		4.458	5.081	14.507	12.506	160.651	39.4406
268.791	27.0905	50.7646	93.5557	5.2548	8.6804	37.0692		6.5	11.0929	80.558	4.125	4	21.2552		98.067	26.149	90.688	7.306	6.18	45.678			342.832	10.1792	5.2731	16.678	94.2044	18.4048	28.9479		4.2347	3.3644	5.9263	6.2149	77.1584	19.3797		5.147	5.252	9.138	8.304	161.457	37.8596
270.391	46.5226	38.3732	95.2223	5.6544	11.056	39.3657		7.8487	9.94	85	4.3342	4.1844	22.2615		103.134	37.964	95.618	13.485	15.864	53.213			344.873	13.4459	6.2722	10.8012	88.1827	24.2651	28.5934		3.4274	3.0952	7.0188	5.3673	85	20.7817		5.304	4.857	11.096	6.697	169.874	39.5656
271.991	73.5928	49.8795	95.3333	5.9846	7.317	46.4214		8.6793	9.5698	85	4.1283	4.6047	22.3964		70.383	47.723	83.716	18.879	33.701	50.8804			346.913	13.8636	6.3364	8.5327	62.171	25.9189	23.3645		3.1368	3.0532	8.1964	5.264	85	20.9301		4.878	5.216	13.866	7.555	165.714	39.4458
273.591	92.9945	50.237	95.3333	5.8452	6.7757	50.2371		9.9469	9.3293	85	4.3054	4.6667	22.6497		19.938	28.369	67.668	18.18	37.389	34.3088			348.954	13.7787	6.1939	7.7988	25.9059	27.2344	16.1823		3.6048	3.278	13.2182	5.2095	85	22.0621		5.29	8.78	22.822	8.629	148.81	38.8662
275.191	94.0709	29.1701	90.6588	5.4328	10.6889	46.0043		12.9014	8.9661	85	5.001	4.2442	23.2225		14.158	12.042	52.664	9.489	66.769	31.0244			350.995	21.3932	6.5132	5.9947	10.5897	31.6471	15.2276		5.4256	3.4043	20.1087	5.5321	85	23.8941		6.777	10.293	40.829	8.517	139.038	41.0908
276.791	64.632	17.7469	65.31	4.6241	20.662	34.595		17.3109	8.3967	79.8851	6.7891	3.883	23.253		26.534	7.544	35.67	4.496	99.131	34.675			353.035	23.3168	6.0828	5.5463	8.8055	41.4093	17.0321		8.6502	3.6328	30.0833	7.6472	74.9873	25.0002		11.432	13.636	60.554	8.246	137.345	46.2426
278.391	34.1556	18.0307	63.1602	4.1155	28.5745	29.6073		22.2626	8.1873	76.1549	12.1193	4.4174	24.6283		39.17	7.328	35.684	4.924	63.713	30.1638			355.076	20.0649	6.9281	5.2895	8.4296	53.6471	18.8718		15.5259	3.6667	34.0057	8.8601	48.1577	22.0432		26.252	20.786	48.992	8.293	113.671	43.5988
279.991	13.3363	18.3988	57.0298	3.9107	39.0179	26.3387		16.6741	9.0893	69.8095	10.375	5.6786	22.3253		28.301	7.512	59.238	4.595	39.25	27.7792			357.117	12.0335	9.43	5.5875	7.1293	55.8397	18.004		23.3233	3.6667	31.0934	8.1635	18.5549	16.9604		46.715	18.274	29.914	8.739	71.963	35.121
281.591	12.6698	21.3205	47.486	4.4851	38.1195	24.8162		9.5293	10.0457	42.2468	7.4544	7.9168	15.4386		25.075	11.238	116.18	4.667	28.72	37.176			359.157	7.8231	10.0278	5.9514	6.1072	63.9507	18.772		31.6183	3.6408	20.2007	5.7442	8.259	13.8926		61.067	7.932	15.073	8.214	40.265	26.5102
283.191	13.2206	29.3301	46.9546	5.6017	39.8719	26.9958		7.5036	13.4485	21.7618	4.3393	10.5437	11.5194		21.556	17.603	146.104	4.103	29.888	43.8508			361.198	10.3335	7.8277	6.0797	6.5753	72.6332	20.6899		51.5269	3.6363	10.6724	4.6564	4.5076	14.9999		68.768	5.391	10.502	11.223	22.451	23.667
284.791	15.6525	25.7672	54.5444	6.419	41.1354	28.7037		7.4853	18.572	15.7588	2.8617	16.8135	12.2983		14.45	31.071	132.184	4.145	37.431	43.8562			363.239	22.1668	6.0543	6.5055	8.4123	78.7107	24.3699		75.5348	3.6667	4.5811	6.1672	4.1648	18.8229		72.961	6.505	4.609	21.049	9.64	22.9528
286.391	20.9945	20.5781	67.5603	6.4524	58.1095	34.739		7.0706	12.7393	21.9294	4.5447	21.0132	13.4594		9.784	16.563	84.274	4.597	39.243	30.8922			365.279	36.3413	6.7753	8.707	12.104	78.0031	28.3861		84.3823	3.4214	3.7413	7.6407	4.0195	20.641		86.384	5.691	3.426	25.882	5.541	25.3848
287.991	20.1192	24.821	77.2309	6.085	78.8735	41.4259		6.837	8.9107	29.1933	4.8801	29.4611	15.8564		8.483	6.953	72.082	4.862	48.768	28.2296			367.32	40.9013	9.5703	8.8558	11.2494	30.5995	20.2353		85	3.3694	3.8543	8.6483	5.0838	21.1912		106.517	4.089	5.099	28.702	7.552	30.3918
289.591	14.4566	35.2573	86.1637	5.2698	85.7819	45.3859		7.2024	12.0393	33.8639	4.8571	35.3499	18.6625		6.032	6.99	62.168	5.067	50.662	26.1838			369.361	52.6769	13.3314	6.6753	8.6718	8.4577	17.9626		79.9357	3.2093	4.2396	9.2438	14.2313	22.1719		89.419	3.646	8.46	40.2	17.683	31.8816
291.191	11.8095	39.1682	64.769	4.3961	86.4128	41.3111		8	19.1131	61.5857	4.5994	42.3732	27.1343		4.943	15.526	70.507	7.948	59.568	31.6984			371.401	77.3902	12.1941	4.7144	7.8661	3.9401	21.221		46.0661	3.1128	4.4709	18.1842	25.2387	19.4145		70.161	3.559	13.633	93.925	46.071	45.4698
292.791	10.7101	24.5093	56.5832	5.4269	82.6039	35.9667		10.615	16.6043	76.6982	4.4063	59.6621	33.5972		4.948	14.143	77.087	12.807	87.478	39.2926			373.442	90.1552	7.8739	4.5324	11.6551	3.9924	23.6418		25.1972	3.0312	6.9207	28.7321	24.6262	17.7015		37.659	3.396	17.809	99.285	67.678	45.1654
294.391	10.244	12.3357	66.2469	6.9463	89.5343	37.0614		15.0819	8.6144	69.4733	5.8123	68.397	33.4758		5.039	6.256	57.496	25.54	135.939	46.054			375.483	94.3006	6.2482	6.1538	14.3898	4.7154	25.1616		14.6364	2.8427	15.9332	30.4396	16.7512	16.1206		17.259	3.031	17.766	71.915	61.794	34.353
295.991	7.8776	5.8698	68.4985	7.7021	94.9038	36.9704		12.1622	6.1919	77.7541	7.2833	62.4577	33.1698		4.382	1.512	28.83	53.412	168.983	51.4238			377.523	83.5564	6.5943	7.8069	15.4417	7.2323	24.1263		8.1943	2.6667	37.2875	21.1255	10.2915	15.9131		10.6	3.431	23.551	56.742	33.026	25.47
297.59	6.2947	3.639	46.3978	9.284	95.3333	32.1898		8.0564	5.1971	84.769	5.0182	71.4157	34.8913		6.387	2.727	11.019	44.257	104.07	33.692			379.564	75.4293	6.3169	10.1343	16.6077	15.1786	24.7334		4.2275	2.8464	72.9669	12.7867	7.7313	20.1118		5.226	3.696	23.114	54.813	26.265	22.6228
299.19	8.1747	3.9639	39.7684	9.974	65.5363	25.4835		8.1162	4.5437	74.6725	5.9417	84.1269	35.4802		9.74	3.613	5.912	31.961	75.881	25.4214			381.605	69.3003	5.0748	14.4189	19.9115	25.7554	26.8922		3.0947	3.3849	83.5045	11.995	5.2477	21.4454		4.364	3.914	29.558	29.288	9.503	15.3254
300.79	8.3815	3.9158	41.1439	10.307	46.1057	21.9708		8.762	4.4187	59.0808	6.2756	85	32.7074		11.579	4.741	4.444	26.517	89.37	27.3302			383.645	55.0295	4.7593	16.8316	17.676	29.3655	24.7324		3.2156	4.2833	84.1742	7.688	5.9855	21.0693		5.238	5.142	58.499	10.017	8.879	17.555
302.39	8.5241	2.9524	31.9143	12.5905	43.5143	19.8991		8.4062	5.1619	38.5238	9.5905	85	29.3365		11.473	5.219	3.01	25.962	96.152	28.3632			385.686	28.643	4.7581	21.6254	9.3434	30.6485	19.0037		3.5175	4.8807	82.5752	8.0157	7.9851	21.3948		6.273	6.145	97.611	5.164	5.006	24.0398
303.99	9.8688	3.5237	20.3282	12.7084	46.7338	18.6326		8.9504	5.0459	25.7316	15.3646	85	28.0185		9.052	4.759	3.342	50.836	46.309	22.8596			387.727	14.9407	4.1709	35.4598	8.6649	33.904	19.4281		2.6142	6.3259	80.6419	12.4745	9.002	22.2117		4.208	8.682	108.127	4.412	4.958	26.0774
305.59	11.1854	3.7631	12.8968	17.6052	61.6341	21.4169		11.5069	4.9655	13.9516	26.7335	85	28.4315		11.924	4.831	3.388	60.711	14.672	19.1052			389.767	7.3017	4.0527	61.322	9.7186	44.9327	25.4655		2.7966	9.7209	71.1182	14.798	8.006	21.2879		4.312	11.211	92.587	4.349	8.822	24.2562
307.19	13.4558	3.6731	11.5101	25.2222	78.2784	26.4279		14.4866	4.6731	8.3558	39.2435	85	30.3518		25.067	3.882	2.094	118.236	4.642	30.7842			391.808	5.8611	4.6889	86.279	11.1729	59.3312	33.4666		3.268	12.3595	38.2323	12.6933	8.0861	14.9278		5.74	13.968	68.123	3.531	19.925	22.2574
308.79	15.0091	4.132	9.2849	40.2206	93.7762	32.4846		15.2544	6.6608	7.0079	51.0403	82.0087	32.3944		53.065	2.221	5.482	157.445	3.461	44.3348			393.849	5.1893	4.1878	90.554	10.6666	74.105	36.9405		3.4327	12.946	17.4666	9.8602	17.2776	12.1966		10.358	17.263	35.037	4.003	27.781	18.8884
310.39	21.3285	4.7981	7.6496	49.2754	84.6911	33.5485		23.2945	8.2475	6.1653	67.7376	85	38.089		66.019	3.173	14.888	123.619	3.244	42.1886			395.889	4.9121	3.5835	95.053	8.5149	81.0348	38.6197		3.3852	17.7657	7.7712	7.0832	43.4268	15.8864		7.208	16.83	11.477	5.665	38.959	16.0278
311.99	25.3219	5.1037	6.4291	43.0377	59.7917	27.9368		21.8041	8.2538	5.3254	84.8105	79.0765	39.8541		51.166	6.219	23.351	50.029	3.51	26.855			397.93	4.4954	3.523	94.9666	7.4196	60.7968	34.2403		3.7282	23.2913	6.3094	5.4117	72.384	22.2249		4.167	20.046	4.742	12.548	48.736	18.0478
313.59	23.7667	5.575	9.0542	23.2208	15.0188	15.3271		17.9917	5.9229	8.1521	79.05	55.3708	33.2975		36.267	7.188	42.333	16.917	4.467	21.4344			399.971	7.2787	4.1483	92.3666	7.2442	31.2118	28.4499		3.8322	17.6354	6.7602	6.0664	81.9674	23.2523		3.222	16.404	4.209	32.794	82.666	27.859
315.19	24.9765	6.153	20.5775	42.5504	6.4651	20.1445		16.5886	5.2047	10.3526	45.296	18.703	19.229		28.509	5.05	76.068	6.686	3.91	24.0446			402.011	13.0227	8.9118	64.1147	10.5403	12.5882	21.8355		3.7121	14.8768	5.468	11.1985	85	24.0511		3.333	10.26	7.259	24.903	108.819	30.9148
316.79	53.3166	6.4955	53.6666	71.8703	5.1237	38.0945		30.7209	5.2933	19.5166	25.6851	8.3147	17.9061		27.725	5.065	77.049	4.897	3.516	23.6504			404.052	15.0141	14.9858	38.5313	13.5629	6.9531	17.8094		3.3857	8.6125	4.7613	27.3182	85	25.8155		2.858	17.34	11.183	22.758	79.544	26.7366
318.39	83.1611	5.3664	94.3227	59.2883	4.3618	49.3001		54.5028	6.2864	57.0779	36.3147	6.0224	32.0408		19.251	6.225	99.558	2.737	2.647	26.0836			406.093	10.7072	18.9168	32.7007	13.0374	6.734	16.4192		2.6515	6.6763	6.0738	40.4528	84.8899	28.1489		3.222	24.099	13.187	33.837	41.917	23.2524
319.99	95.3333	4.2157	95.2715	26.3909	6.2591	45.4941		75.2587	6.8552	78.5633	34.7637	5.2732	40.1428		18.228	22.673	47.137	2.063	4.476	18.9154			408.133	11.2884	17.341	28.154	9.644	7.4725	14.78		2.1943	5.2921	7.6235	44.3411	84.9183	28.8739		3.179	21.23	9.355	44.399	55.994	26.8314
321.59	81.8112	5.3491	95.3333	13.356	6.0589	40.3817		75.8956	7.7232	77.9489	20.142	5.599	37.4617		34.749	41.978	35.416	2.291	7.826	24.452			410.174	14.5771	12.8243	14.1224	7.3237	8.8742	11.5443		2.1418	5.1509	8.1668	41.1312	78.975	27.1131		2.968	17.469	6.716	30.824	73.303	26.256
323.19	65.1942	8.5825	93.8308	11.4254	4.8643	36.7794		57.358	10.3638	82.2558	6.9494	5.531	32.4916		87.862	27.134	24.939	2.636	16.537	31.8216			412.215	14.4521	9.0416	7.3687	6.1279	9.7707	9.3522		2.3181	6.5294	10.5178	19.3949	55.7549	18.903		3.001	11.825	6.41	22.25	60.484	20.794
324.79	46.9533	15.6119	83.444	9.2083	4.1369	31.8709		27.031	14.3226	84.7321	5.894	4.8036	27.3567		152.019	15.09	13.726	2.602	38.983	44.484			414.255	10.4995	8.2818	8.8733	5.3748	9.3843	8.48274		3.1805	6.9022	18.0387	9.4911	20.7127	11.665		3.022	7.546	7.436	15.984	18.977	10.593
326.39	38.0549	27.7763	79.0003	6.6702	5.9162	31.4836		21.7584	27.0792	85	5.9359	4.6667	28.888		136.457	6.328	16.602	2.544	44.012	41.1886			416.296	8.3201	7.5596	14.7784	6.5847	9.0449	9.25754		3.9535	6.6809	22.5444	5.1486	7.3697	9.13942		3.333	7.969	8.205	9.107	9.152	7.5532
327.99	41.5124	35.3654	80.9602	6.3955	10.5316	34.953		22.6992	43.8144	81.895	6.5413	4.6521	31.9204		109.921	4.496	10.77	2.492	22.801	30.096			418.337	6.4617	6.405	30.9814	9.8228	9.8319	12.7006		4.0139	5.8661	34.7382	4.3391	6.3174	11.0549		3.333	11.163	12.212	4.023	7.505	7.6472
329.589	56.3602	32.6799	94.6093	8.2798	14.1633	41.2185		28.4096	59.5521	66.7562	6.4248	4.3829	33.1051		97.32	3.855	7.244	2.562	7.845	23.7652			420.377	4.1394	4.742	39.8032	12.0568	11.2773	14.4037		3.9519	4.9352	36.0876	3.7627	5.5393	10.8553		3.582	11.241	18.409	3.535	6.72	8.6974
331.189	82.7114	25.135	69.105	7.9299	11.2475	39.2258		38.9515	54.2336	42.4085	5.7072	3.9541	29.051		105.266	6.737	4.37	2.667	5.606	24.9292			422.418	3.7214	3.561	50.1686	9.0806	10.4406	15.3944		3.689	5.3594	21.6778	3.2621	4.7487	7.7474		3.597	8.306	27.794	3.191	5.262	9.63
332.789	92.0376	16.2892	40.4861	5.5051	6.7208	32.2078		50.6674	34.5581	30.4312	4.944	3.2065	24.7614		131.966	8.282	3.578	2.432	4.992	30.25			424.459	4.8675	3.6063	50.3734	6.1562	10.369	15.0745		3.2148	8.8035	11.2207	3.1757	4.3008	6.1431		3.607	16.13	21.683	3.303	4.981	9.9408
334.389	95.3333	10.6078	14.2736	3.4115	5.0407	25.7334		72.9482	22.782	16.8724	4.721	3.2501	24.1147		128.064	5.737	2.211	2.619	2.949	28.316			426.499	5.8512	4.0091	41.6332	5.1137	21.4683	15.6151		2.6774	12.1057	7.0355	3.3746	4.0597	5.85058		3.199	30.963	11.79	4.064	3.54	10.7112
335.989	95.3333	7.2247	7.8229	3.4449	5.2262	23.8104		85	20.3363	9.5446	5.3363	6.4926	25.342		104.476	4.274	3.28	2.667	4.795	23.8984			428.54	6.2737	4.4026	19.698	4.397	24.5416	11.8626		2.4606	11.7762	6.1334	3.3333	5.0158	5.74386		3.203	34.748	4.408	4.634	3.366	10.0718
337.589	95.3333	6.9035	5.6406	3.4714	5.3249	23.3347		85	18.41	7.3862	5.9463	6.9009	24.7287		98.424	4.329	2.927	2.881	6.262	22.9646			430.581	7.6118	4.9899	7.5918	4.5051	18.7349	8.6867		2.6237	9.0498	7.4632	3.3333	8.6511	6.22422		2.525	23.563	3.178	5.225	4.732	7.8446
339.189	90.7634	6.8517	4.0891	3.4584	7.0219	22.4369		85	16.2615	5.6943	6.6726	6.4403	24.0137		69.458	5.206	2.44	3.552	6.96	17.5232			432.621	11.0327	4.947	4.1829	4.5318	12.4952	7.43792		2.9049	6.9723	5.5394	3.5689	20.554	7.9079		1.365	9.133	1.729	7.279	12.642	6.4296
340.789	89.8856	7.442	2.9588	4.1471	7.6587	22.4184		85	13.5366	5.695	6.9326	6.0107	23.435		26.343	8.794	2.009	3.949	8.806	9.9802			434.662	11.2757	4.5699	4	9.0101	7.8426	7.33966		3.4254	6.3969	4.5783	3.5672	47.5315	13.0999		1.393	5.609	1.814	5.199	37.22	10.247
342.389	95.3211	5.9511	3.0251	4.744	7.4269	23.2936		85	11.6363	6.013	8.2515	5.9477	23.3697		16.21	8.27	1.87	2.775	13.977	8.6204			436.703	8.6248	4.284	4.0633	22.4388	6.1809	9.11836		4.2934	8.0491	4.8231	3.7975	77.6847	19.7296		2.311	5.405	2.442	3.24	77.383	18.1562
343.989	95.3333	5.184	3.546	5.4048	7.3784	23.3693		85	10.5528	5.1978	8.6192	6.6103	23.196		8.914	6.026	1.963	1.68	33.794	10.4754			438.743	6.2246	5.1602	3.8006	38.7496	6.3625	12.0595		4.29	17.8226	5.7468	4.4683	83.8028	23.2261		3.643	9.97	2.878	4.988	81.648	20.6254
345.589	95.3333	4.7075	4.084	5.8948	8.9848	23.8009		85	10.9016	5.0132	8.2443	8.3327	23.4984		4.601	5.231	1.894	1.202	50.343	12.6542			440.784	9.5492	6.1122	3.6667	31.9392	6.2042	11.4943		3.9723	34.3357	8.6974	5.0166	56.7286	21.7501		5.167	34.894	3.521	5.444	44.514	18.708
347.189	95.2375	5.8286	4.0857	6.0286	22.319	26.6999		85	10.7476	5.5143	7.5381	10.3714	23.8343		4.612	6.829	1.362	1.057	33.162	9.4044			442.825	13.1904	10.5797	3.8867	24.2909	6.2128	11.6321		3.8535	71.9259	7.4193	4.0641	21.265	21.7056		4.236	92.516	4.877	4.405	24.19	26.0448
348.789	82.2814	6.9096	3.8881	5.9345	35.747	26.9521		85	9.7653	5.2093	9.8826	16.4388	25.2592		9.75	7.199	2.065	2.272	14.96	7.2492			444.865	23.4947	31.2403	4.2575	14.697	8.2063	16.3792		4.5137	83.2401	8.3006	3.2227	12.652	22.3858		2.958	108.171	5.482	3.347	36.631	31.3178
350.389	50.6486	6.7819	3.5503	5.7148	44.6665	22.2724		85	9.8079	4.7645	11.0834	25.0885	27.1489		17.196	7.557	2.958	2.692	16.881	9.4568			446.906	32.2928	64.2124	5.0008	7.2361	12.3278	24.214		4.9758	85	10.108	3.0485	16.393	23.9051		4.491	102.059	6.603	3.333	35.418	30.3808
351.989	29.4762	5.5431	3.3776	5.6757	29.5854	14.7316		84.5933	9.8087	5.4867	8.8608	54.9071	32.7313		13.153	6.781	4.142	2.256	16.192	8.5048			448.947	38.6125	72.9826	5.0511	5.7212	12.197	26.9129		4.3466	85	16.4415	3.3127	15.301	24.8804		4.974	82.6	10.154	3.333	17.042	23.6206
353.589	22.1545	5.7436	3.8764	5.2651	26.0762	12.6232		45.0378	8.6229	4.6964	6.3219	75.412	28.0182		7.544	6.71	4.147	1.892	13.963	6.8512			450.987	44.0691	69.5903	4.3667	5.5493	9.0619	26.5275		5.8418	85	60.7261	3.3882	13.8827	33.7678		6.617	57.47	23.252	3.443	5.305	19.2174
355.189	11.3467	5.5019	4	4.8552	27.2605	10.5929		16.0472	8.2054	6.632	5.0245	84.58	24.0978		6.941	6.714	2.985	1.679	8.645	5.3928			453.028	44.4437	49.6476	5.2877	5.6148	6.5042	22.2996		8.9796	85	76.9034	3.2046	13.015	37.4205		6.757	42.097	23.267	3.064	3.661	15.7692
356.789	7.2777	6.3779	3.7738	4.9824	41.1428	12.7109		13.5997	9.2871	11.5682	5.2605	82.9177	24.5266		5.505	6.495	1.188	1.839	7.67	4.5394			455.069	47.3198	33.426	5.4849	5.1414	4.6597	19.2064		10.0666	53.2653	81.7014	3.2106	8.7251	31.3938		9.956	29.907	11.4	2.003	2.734	11.2
358.389	5.4417	8.2935	3.9006	3.9473	35.7199	11.4606		9.5798	8.953	10.5935	5.1304	85	23.8513		3.345	5.788	0.742	2.581	9.808	4.4528			457.109	36.7911	18.2518	5.9556	3.9859	7.1971	14.4363		6.985	21.4387	68.7151	4.4219	8.0081	21.9138		16.33	14.666	6.829	2.101	2.068	8.3988
359.988	4.738	10.7502	3.7536	3.4407	41.6905	12.8746		7.2093	9.8625	8.0462	5.1239	73.7114	20.7907		1.709	5.911	0.714	3.054	8.428	3.9632			459.15	33.556	11.2034	10.1692	4.4049	14.434	14.7535		8.9057	9.2199	33.7453	7.9376	5.3333	13.0284		18.644	5.824	5.341	2.777	2.4	6.9972
361.588	3.6552	9.4421	5.6068	4.0918	54.5652	15.4722		6.5648	9.9726	8.1757	5	56.5173	17.2461		3.96	6.251	1.046	3.258	6.442	4.1914			461.191	32.1483	8.3245	28.7696	6.6652	22.9953	19.7806		17.6366	5.2006	17.2314	9.9891	5.9462	11.2008		14.702	4.005	7.536	3.144	2.774	6.4322
363.188	3.4814	8.4246	4.8428	6.5455	48.394	14.3377		6.2924	11.386	9.6085	5.0585	45.3785	15.5448		6.455	5.797	0.416	3.964	7.24	4.7744			463.231	30.3884	10.4627	38.3174	6.7803	25.3959	22.2689		25.6323	4.8546	10.3348	12.4785	11.7393	13.0079		11.65	4	17.724	3.116	2.631	7.8242
364.788	3.6667	12.1128	7.7787	8.641	21.221	10.684		5.2096	16.9213	8.3267	5.5367	51.8485	17.5686		4.259	4.903	0.558	4.278	5.811	3.9618			465.272	20.8677	22.0421	29.1376	5.3628	16.0719	18.6964		23.9692	5	11.0667	11.1851	14.461	13.1364		6.491	4.552	45.883	3.53	2.923	12.6758
366.388	3.5893	22.1178	6.3063	14.2109	7.9042	10.8257		3.1815	18.5419	6.3339	6.015	31.0863	13.0317		2.973	3.719	1.015	2.057	5.881	3.129			467.313	9.5013	32.7417	22.0572	4	7.4327	15.1466		27.8932	4.9828	13.3434	4.246	9.866	12.0663		6.105	4.679	70.06	4.698	3.802	17.8688
367.988	3.3455	27.5705	5.6199	15.928	4.7959	11.452		3.8858	28.0923	5.1488	6.4133	15.1014	11.7283		3.006	2.809	2.32	8.508	8.068	4.9422			469.353	5.6749	36.2862	19.7265	4.0801	4.916	14.1367		19.4869	5.1201	10.985	3.5242	8.3265	9.48854		5.555	4.987	70.972	8.219	3.922	18.731
369.588	3.4283	33.8964	5.1083	15.4298	7.3595	13.0445		7.028	46.4333	4.9167	6.4857	9.85	14.9427		2.908	2.348	4.929	14.483	20.248	8.9832			471.394	4.8499	30.0832	18.2051	4.4912	6.1399	12.7539		15.1131	4.6594	7.5754	3.6299	6.8872	7.573		8.804	5.226	51.567	8.306	5.603	15.9012
371.188	3.4434	21.3661	4.2034	14.7667	9.0563	10.5672		9.6034	52.0572	4.6966	6.5215	7.5806	16.0919		3.085	2.885	7.312	21.481	26.883	12.3292			473.435	4.3847	30.6266	17.5493	4.4592	10.0674	13.4174		11.0145	4.2722	5.7163	3.6667	6.3833	6.2106		10.365	6.009	32.471	7.568	8.209	12.9244
372.788	2.9924	17.6425	4.4404	12.9363	7.9653	9.19538		8.6331	41.2484	4.7973	5.9121	6.1671	13.3516		2.643	2.145	15.978	30.218	10.85	12.3668			475.475	6.3573	34.8604	36.2807	3.8909	14.7491	19.2277		15.4203	4.3114	5.492	3.6667	6.1302	7.00412		10.429	6.167	12.644	13.247	11.503	10.798
374.388	2.5238	13.9168	5.4536	10.637	6.4956	7.80536		6.7421	23.348	5.1215	5.2268	6.045	9.29668		1.817	2.525	28.008	42.526	3.43	15.6612			477.516	10.1526	36.3612	60.4861	3.6679	15.0451	25.1426		16.5138	4.306	5.0155	3.6845	7.5776	7.41948		9.218	6.119	4.337	18.866	9.864	9.6808
375.988	2.572	7.8921	5.2878	9.439	6.1184	6.26186		5.3478	12.6538	6.116	7.4776	5.4261	7.40426		1.972	3.936	28.788	40.669	3.326	15.7382			479.557	11.4467	34.5059	64.3766	3.3178	10.3543	24.8003		12.2843	4.0059	4.0144	3.738	8.572	6.52292		6.303	5.665	3.999	13.891	6.491	7.2698
377.588	4.1154	5.7083	4.3086	9.969	4.8618	5.79262		4.9926	8.736	7.6036	14.1786	6.0932	8.3208		4.452	4.251	17.613	68.91	2.509	19.547			481.597	7.5911	20.3254	39.9585	3.0177	5.5576	15.2901		10.0433	3.6954	3.5456	3.6299	9.034	5.98964		7.406	4.782	3.82	10.538	4.353	6.1798
379.188	3.9635	4.3848	5.9009	18.8317	4.7203	7.56024		5.2374	8.3355	11.1561	20.1046	6.0892	10.1846		5.875	3.441	14.059	89.617	2.13	23.0244			483.638	4.3244	11.1776	23.4203	3.1374	3.9209	9.19612		10.2341	3.451	3.2393	4.3542	11.0762	6.47096		12.638	4.14	3.658	9.214	4.434	6.8168
380.788	3.1286	3.7979	9.3562	36.2777	4.4134	11.3948		4.719	9.5557	16.5935	16.4682	6.6613	10.7995		3.971	2.679	17.806	111.31	9.793	29.1118			485.679	4.0081	6.2695	13.7904	3.3449	3.3791	6.1584		15.1425	3.6808	3.2692	4.9565	11.2065	7.6511		20.374	3.768	3.722	3.833	6.651	7.6696
382.388	2.9236	4.2975	16.3219	50.753	3.7372	15.6066		3.949	6.9719	29.5204	38.8513	6.7081	17.2001		2.403	2.584	42.315	118.173	18.356	36.7662			487.719	4.0201	5.8311	6.6112	3.5932	3.3756	4.68624		50.326	4.1024	3.2967	5.1324	15.7123	15.714		36.935	4	3.61	4.954	13.953	12.6904
383.988	2.6787	4.7483	22.2351	62.4649	3.2091	19.0672		3.5287	7.3288	48.1503	67.7367	6.3329	26.6155		3.426	2.534	50.82	92.507	15.92	33.0414			489.76	4.8726	6.0506	4.199	5.6592	3.7813	4.91254		81.5591	4.2782	3.0557	4.8417	25.7513	23.8972		44.575	3.995	3.445	12.166	24.22	17.6802
385.588	3.1916	4.9595	14.8356	75.3287	3.7567	20.4144		3.3628	9.0052	48.7741	81.0843	6.8507	29.8154		3.818	2.455	35.391	72.508	8.927	24.6198			491.801	8.6264	5.5855	4.4973	9.655	4.3479	6.54242		84.4167	4.0411	3.4612	4.5776	34.9476	26.2888		69.407	4	3.648	15.396	22.294	22.949
387.188	4.6461	4.9704	9.7125	57.9978	3.7337	16.2121		3.1446	9.6697	30.0851	75.3266	5.6372	24.7726		2.486	2.009	21.188	62.567	4.367	18.5234			493.841	16.3713	4.667	4.7065	9.646	5.0145	8.08106		85	3.7769	4.5072	4.7617	57.247	31.0586		116.785	4.031	3.577	14.663	25.233	32.8578
388.788	6.7747	4.8659	9.9369	49.447	3.4782	14.9005		3.825	16.9212	20.3385	71.6335	8.8737	24.3184		0.954	2.606	8.872	62.853	3.785	15.814			495.882	30.9312	3.9347	4.4503	7.146	6.632	10.6188		85	3.7826	5.5215	4.9504	73.7373	34.5984		148.452	4	2.539	7.26	37.266	39.9034
390.388	7.7759	4.7815	11.6118	49.6345	3.3403	15.4288		4.9935	15.8414	17.8934	72.5349	13.3247	24.9176		4.827	3.582	2.636	57.275	5.041	14.6722			497.923	38.2674	3.4065	4.6846	3.8221	7.4109	11.5183		85	4	5.5111	4.7554	73.904	34.6341		117.972	4.548	2.746	5.476	68.935	39.9354
391.987	8.1667	4.6667	13.3333	58	3.3333	17.5		5.8958	7	17.6667	82	12.3333	24.9792		6.938	3.333	4.667	32	7.333	10.8542			499.963	39.5728	3.0157	5.2482	3.6851	7.5481	11.814		84.4246	4	3.583	3.2859	55.881	30.2349		102.692	5.952	4.431	4.107	89.176	41.2716
393.587	7.3117	4.4932	12.2106	75.8616	3.7976	20.7349		6.0246	6.8917	20.1287	79.6245	6.2268	23.7793		7.063	2.26	4.639	30.551	11.089	11.1204			502.004	32.2857	3.4443	4.4068	3.8917	6.9941	10.2045		81.8855	4	3.0843	3.1421	29.4035	24.3031		123.124	9.336	4.411	3.599	80.196	44.1332
395.187	6.162	4.5952	9.2369	92.5351	5.0604	23.5179		7.2585	6.1005	25.6586	85	6.9449	26.1925		7.485	4.556	4.667	23.29	27.447	13.489			504.045	27.3449	4.6236	3.3855	4.7125	6.3027	9.27384		77.1316	4.5599	2.8808	3.0368	9.4466	19.4111		137.55	8.859	2.494	3.559	37.336	37.9596
396.787	5.8517	5.3314	6.0545	94.1724	6.5272	23.5874		8.6416	5.9836	19.0865	85	9.7812	25.6986		5.457	7.396	4.583	12.428	63.134	18.5996			506.085	22.4168	6.8271	3.3359	5.4875	4.79	8.57146		78.4015	5.6637	2.7531	2.9174	4.6545	18.878		85.821	5.493	1.516	4.75	13.275	22.171
398.387	6.2451	8.3263	4.6288	93.7598	7.2585	24.0437		10.0849	6.1998	11.0155	85	10.4866	24.5574		6.268	18.728	4.998	2.781	44.905	15.536			508.126	18.5008	9.1139	3.5268	5.3064	3.3381	7.9572		48.5061	7.971	3.017	2.9771	3.8282	13.2599		27.045	3.851	2.397	7.803	6.471	9.5134
399.987	7.0155	8.9737	3.8163	91.5999	13.7387	25.0288		10.3712	6.5535	6.4752	83.6971	10.9286	23.6051		12.183	47.319	6.06	5.971	47.029	23.7124			510.167	16.4795	11.4656	3.7306	4.1614	3.8227	7.93196		17.9898	5.2552	3.3401	3	4.1069	6.7384		8.669	2.848	2.539	7.019	9.753	6.1656
401.587	7.8457	8.0476	3.4632	74.8684	29.8783	24.8206		12.902	7.107	5.5823	81.9555	14.475	24.4044		11.348	70.831	5.56	7.954	58.782	30.895			512.207	11.2374	20.9692	3.8938	3.4776	5.5232	9.02024		6.641	5.7338	3.6418	3.0202	5.0462	4.8166		6.096	5.746	2.545	5.473	14.202	6.8124
403.187	7.1952	7.847	2.8176	42.1798	42.8976	20.5874		12.8452	6.814	5.3589	74.4649	24.3146	24.7595		7.581	46.685	4.264	8.967	54.607	24.4208			514.248	8.7802	35.8248	4.0576	3.26	5.6455	11.5136		5.1408	4.8271	3.6095	3.2436	4.7302	4.31024		5.697	6.368	3.428	4.376	9.461	5.866
404.787	6.7588	9.8585	3.9769	19.2678	58.558	19.684		9.0932	7.5462	4.3629	50.1328	48.7018	23.9674		4.691	66.833	5.635	30.401	34.797	28.4714			516.289	6.5255	60.9856	4.3473	2.9482	4.312	15.8237		4.5761	4.3983	3.3915	3.4475	3.9299	3.94866		4.49	3.931	3.431	4.706	4.988	4.3092
406.387	9.5709	18.4688	5.7227	10.0033	81.2019	24.9935		7.5784	14.6987	4.9125	26.0693	76.2138	25.8945		6.003	70.842	6.265	88.792	26.069	39.5942			518.329	6.1231	82.5326	4.3338	2.6909	3.5276	19.8416		4.9595	4.393	3.2413	3.6513	3.4885	3.94672		4.307	2.502	3.337	6.471	2.636	3.8506
407.987	10.1359	35.3768	6.6178	7.8082	91.6139	30.3105		6.5714	34.4248	8.0922	10.5313	85	28.9239		9.08	58.19	5.27	155.022	20.087	49.5298			520.37	5.0973	93.8584	4.5972	2.8551	3.5544	21.9925		5.2524	4.0566	3.3296	3.6667	3.3516	3.93138		4.094	3.376	3.799	7.332	1.514	4.023
409.587	7.1488	60.2653	5.2184	6.7429	93.7631	34.6277		8.5613	71.0439	7.4453	8.6694	85	36.144		12.462	58.239	5.918	91.789	16.965	37.0746			522.411	4.3248	91.5322	5.2507	3.6483	3.4351	21.6382		5.643	4.1582	4.0097	3.4506	3.1243	4.07716		4.904	4.616	4.54	5.033	1.264	4.0714
411.187	7.83	69.4913	6.1535	7.9597	86.9651	35.6799		8.9259	85	5.7014	13.6748	85	39.6604		21.73	68.497	8.304	64.64	39.435	40.5212			524.451	5.2553	78.6541	5.1256	5.0016	3.6618	19.5397		5.6608	6.066	4.8355	3.0519	3.4486	4.61256		6.037	5.946	5.963	3.333	1.219	4.4996
412.787	14.1466	73.5618	8.1562	17.6018	66.752	36.0437		9.0014	85	6.1071	31.5051	84.9767	43.3181		49.372	73.5	7.813	95.711	70.448	59.3688			526.492	6.0883	56.568	5.2493	5.1638	4.6149	15.5369		5.1467	13.6838	5.7553	3	2.9271	6.10258		10.036	8.329	6.814	3.12	2.376	6.135
414.387	24.6741	80.2536	11.0798	38.906	71.5774	45.2982		16.4357	84.8857	9.2964	61.1512	82.7786	50.9095		81.261	83.779	10.338	154.724	77.445	81.5094			528.533	5.6763	31.8527	10.4169	4.6251	5.6323	11.6407		5.5141	22.7012	5.3362	2.9968	4.234	8.15646		10.874	9.07	7.452	3.806	3.708	6.982
415.987	39.6331	73.1509	21.7037	67.0358	83.5313	57.011		45.0164	85	9.1232	80.1712	47.0006	53.2623		80.15	55.871	14.59	161.549	36.042	69.6404			530.573	5.4398	17.7283	16.3281	4.6014	5.3824	9.896		11.1944	24.8898	5.0266	3.0063	9.2874	10.6809		10.478	7.577	7.671	6.07	5.124	7.384
417.587	49.8925	62.3685	42.5207	88.4039	83.0307	65.2433		70.4407	85	9.1164	85	32.1551	56.3424		84.153	28.256	17.005	138.633	15.007	56.6108			532.614	4.8174	24.4585	24.9689	4.8335	4.1877	12.6532		25.8161	15.5612	4.4406	3	16.6977	13.1031		9.528	10.542	8.249	11.507	5.817	9.1286
419.187	55.777	47.1609	59.5696	89.8793	72.891	65.0556		83.9513	85	11.8459	85	31.0081	59.3611		81.553	12.614	11.6	78.044	6.597	38.0816			534.655	4.2233	48.8011	36.3428	5.4043	4.3618	19.8267		47.122	7.6698	5.0223	3	20.7197	16.7068		14.689	11.195	9.213	20.113	7.799	12.6018
420.787	52.5189	42.8837	41.5222	74.0549	50.3676	52.2695		84.7756	85	18.7591	85	30.9253	60.892		74.796	6.722	8.74	19.327	7.782	23.4734			536.695	3.8215	77.4845	38.7857	5.3357	4.4157	25.9686		66.1461	6.0541	7.0678	2.9935	20.9149	20.6353		24.603	9.856	5.987	22.444	7.86	14.15
422.386	45.9338	31.6426	24.2442	85.48	33.2935	44.1188		85	78.7153	25.3741	85	27.5666	60.3312		90.166	3.368	10.347	7.385	9.409	24.135			538.736	3.4799	79.5285	33.0053	3.8856	4.5596	24.8918		76.5695	5.4878	7.7916	2.7436	17.6923	22.057		33.034	11.214	4.149	12.884	4.743	13.2048
423.986	50.8064	18.328	16.8178	95.3333	17.9679	39.8507		85	70.1856	24.5729	85	22.7323	57.4982		85.012	1.791	14.673	6.494	7.745	23.143			540.777	3.3857	78.5544	36.92	3.4399	4.1222	25.2844		60.8649	4.8794	6.4645	2.6918	21.7625	19.3326		32.304	11.769	5.969	4.255	5.081	11.8756
425.586	61.5143	14.2074	13.4911	76.7095	13.4946	35.8834		85	54.5176	33.0369	85	21.0461	55.7201		69.086	0.561	32.461	6.11	6.28	22.8996			542.817	3.8821	72.7872	40.0929	3.7961	3.5571	24.8231		29.4743	4.3549	6.8138	2.6667	53.4874	19.3594		19.506	10.637	6.929	1.625	12.2	10.1794
427.186	81.8891	9.3038	10.2858	43.3659	15.2821	32.0253		85	33.6948	35.175	73.7487	22.8735	50.0984		86.313	2.659	68.693	5.473	5.902	33.808			544.858	4.3808	61.2068	36.0358	4.7504	3.9724	22.0692		9.866	3.9586	9.6224	2.6667	80.8447	21.3917		7.211	7.477	12.113	1.642	35.304	12.7494
428.786	77.8235	5.3999	10.5372	16.7484	16.3838	25.3786		85	21.3641	23.9114	36.6792	16.1459	36.6201		101.827	4.315	136.211	4.999	2.835	50.0374			546.899	4.4584	53.5952	28.7099	5.3803	5.0148	19.4317		4.5703	4.6279	8.2866	2.8352	81.2701	20.318		5.283	6.497	18.586	0.69	55.523	17.3158
430.386	71.0894	5.0218	17.1125	12.8455	24.5844	26.1307		85	16.4124	19.4292	18.3388	24.5948	32.755		104.872	4.211	166.716	5.478	9.612	58.1778			548.939	4.0054	47.6612	23.2188	4.4731	5.9889	17.0695		4.8618	8.0033	5.8858	3.6454	61.2298	16.7252		4.674	6.763	20.457	2.284	59.97	18.8296
431.986	79.586	5.4846	32.5837	11.5493	26.6796	31.1766		85	18.5619	18.524	14.0934	34.5666	34.1492		73.001	5.17	161.564	6.741	21.019	53.499			550.98	3.4975	40.1471	19.1427	3.3756	6.689	14.5704		4.402	11.0888	4.1341	5.0609	26.0798	10.1531		3.876	5.961	10.504	3.068	57.877	16.2572
433.586	80.1811	6.2873	42.7093	8.082	23.1501	32.082		85	16.9603	24.9735	10.0508	38.0372	35.0044		49.832	8.704	115.716	8.27	22.722	41.0488			553.021	3.1987	22.2354	11.2631	3.4673	7.0756	9.44802		3.6987	10.7636	3.5032	3.9497	20.3624	8.45552		4	6.063	4.702	2.476	56.595	14.7672
435.186	90.8576	5.9268	54.7346	6.1153	16.8701	34.9009		85	14.3342	39.7278	14.2322	32.0513	37.0691		19.735	12.754	62.343	10.357	13.905	23.8188			555.061	3.989	21.8841	7.092	3.7837	7.869	8.92356		3.7491	6.5929	3.3333	2.6778	18.5275	6.97612		4	10.214	4.907	2.101	49.133	14.071
436.786	95.1119	5.0571	68.881	6.2	13.2381	37.6976		85	9.719	53.9714	14.8381	26.4095	37.9876		6.605	30.324	44.457	14.029	9.057	20.8944			557.102	4.6235	37.0388	4.8032	4.8795	7.5216	11.7733		3.6323	3.6207	3.4187	2.6771	12.9981	5.26938		3.538	14.305	5.632	1.639	44.819	13.9866
438.386	94.0707	6.8397	54.3734	7.9839	10.7299	34.7995		85	7.2265	80.9176	15.2005	33.6469	44.3983		3.59	74.266	45.651	11.933	21.802	31.4484			559.143	4.5219	66.5581	4.2234	5.5502	5.8808	17.3469		3.3425	2.8713	3.6226	2.6375	6.7202	3.83882		3.35	9.321	7.977	1.333	27.152	9.8266
439.986	89.7238	9.8292	40.7852	8.1701	8.4338	31.3884		85	7.4141	84.9144	16.9214	35.3139	45.9128		4.982	127.86	71.885	12.084	15.539	46.47			561.183	8.295	90.5009	4.2189	4.8028	4.2255	22.4086		3.612	2.7653	3.4042	2.4016	3.4494	3.1265		3.333	6.273	7.725	2.041	8.987	5.6718
441.586	84.8436	14.2007	46.3964	6.6461	6.7019	31.7577		85	7.5372	85	14.1817	22.6661	42.877		7.23	151.103	83.963	8.249	8.565	51.822			563.224	14.5001	95.0028	4.0598	3.665	3.6702	24.1796		4.3054	3.2017	2.8376	2.3973	2.8079	3.10998		3.535	6.076	4.948	3.162	5.312	4.6066
443.186	51.7002	16.6175	67	5.2927	7.1782	29.5577		75.7215	8.0931	85	10.9454	11.1561	38.1832		8.945	107.713	60.167	3.527	8.196	37.7096			565.265	18.8871	92.4667	3.5905	3.3007	4.1571	24.4804		3.8198	3.4855	2.6667	2.4092	2.7499	3.02622		4.556	7.73	4.322	5.914	4.782	5.4608
444.786	24.2077	29.6352	93.152	5.6937	6.5617	31.8501		69.3627	14.3634	85	10.1002	10.4442	37.8541		5.049	32.221	27.98	2.028	6.453	14.7462			567.305	15.2987	75.6346	3.2262	3.2404	4.4634	20.3727		3.5341	3.3229	2.8758	2.5577	2.8849	3.03508		6.6	8.162	7.548	8.538	3.983	6.9662
446.386	9.7876	63.8773	94.8757	7.1864	5.3276	36.2109		32.5624	26.1236	85	12.7211	12.2916	33.7397		8.143	17.766	11.777	4.162	4.576	9.2848			569.346	12.1113	33.3301	3.2556	3.3574	4.3514	11.2812		3.6737	3.079	3.2834	2.688	2.9372	3.13226		10.92	6.383	19.272	6.358	3.096	9.2058
447.986	6.3333	95.3333	94.6637	7.558	4.4955	41.6768		14.0536	39.8601	85	14.5565	12.3824	33.1705		13.964	10.03	6.845	6.598	3.833	8.254			571.387	17.431	17.1817	3.8932	3.4736	4.7146	9.33882		4.3149	2.7747	3.5826	2.5719	2.6223	3.17328		18.061	8.977	29.77	5.013	3.271	13.0184
449.586	7.0304	95.2038	94.7997	6.8742	6.3065	42.0429		8.2369	68.8702	85	11.8946	10.3716	36.8747		23.938	9.296	6.775	8.012	4.762	10.5566			573.427	27.9331	11.7405	3.9884	3.4166	5.2962	10.475		5.3032	2.5317	3.6864	2.6667	2.3519	3.30798		22.321	12.471	37.122	4.339	4.325	16.1156
451.186	7.1607	95.3333	94.5452	5.9967	8.0617	42.2195		7.8711	83.7264	85	9.9187	7.7553	38.8543		15.215	9.651	5.835	5.363	4.968	8.2064			575.468	44.9113	9.1543	3.3803	3.0506	5.8987	13.279		4.9708	2.6667	3.8714	2.6667	2.3333	3.30178		22.076	14.899	36.644	3.905	3.769	16.2586
452.786	4.6175	91.5499	85.8978	5.2747	8.0844	39.0849		8.3395	82.5923	74.7005	8.5984	6.8021	36.2066		2.347	10.795	5.092	5.381	4.747	5.6724			577.509	67.9258	9.8473	3.0033	3.3814	7.8457	18.4007		5.0946	2.7101	3.67	2.6667	2.3841	3.3051		19.67	10.724	26.434	3.759	3.91	12.8994
454.385	4.0977	92.4731	53.2693	5.9844	6.6067	32.4862		8.4677	84.749	42.1459	6.8236	7.5072	29.9387		2.693	12.253	6.513	4.345	5.318	6.2244			579.549	88.0788	10.0212	3.7812	3.9647	11.6209	23.4934		4.0714	2.7229	3.4078	2.7327	2.4407	3.0751		11.987	5.153	11.639	4.53	4.292	7.5202
455.985	3.9319	84.482	24.7221	6.2313	5.9631	25.0661		8.2998	85	27.8873	5.725	7.9261	26.9676		2.057	18.115	8.805	6.983	6.126	8.4172			581.59	91.9514	8.0112	4.8086	4.03	17.8462	25.3295		3.8717	2.6667	3.1436	2.9837	2.6667	3.06648		10.851	4.174	5.819	4.767	3.924	5.907
457.585	4.5952	55.9511	12.2316	4.6736	6.1086	16.712		8.8646	62.5657	17.4216	6.6789	8.0949	20.7251		1.969	39.659	11.642	10.332	15.13	15.7464			583.631	94.3843	5.0837	4.6797	4.2172	17.9904	25.2711		3.6682	2.6667	2.8794	3.1341	2.6667	3.00302		5.741	4.456	4.255	4.044	3.395	4.3782
459.185	6.6711	38.35	7.7964	3.9512	5.9036	12.5345		8.0414	37.5357	11.3131	7.6107	8.0381	14.5078		2.998	41.876	19.683	9.819	40.3	22.9352			585.671	91.57	4.3005	4.4835	4.8977	13.2202	23.6944		3.4033	2.6667	2.6667	3.5115	2.6667	2.98298		4.747	4.574	3.165	4.84	3.439	4.153
460.785	5.6018	39.6665	7.0001	5.6622	5.1692	12.62		7.7834	28.4515	8.7148	6.8694	7.785	11.9208		5.26	21.774	16.918	9.712	99.683	30.6694			587.712	72.6992	4.3005	5.0775	9.1518	7.086	19.663		3.7633	2.6667	2.6667	5.7416	2.5404	3.47574		6.452	3.248	2.401	6.336	3.771	4.4416
462.385	5.8684	38.1501	6.974	7.3534	4.3563	12.5404		8.4422	38.6235	8.0235	6.4655	7.1034	13.7316		10.642	15.065	9.647	6.44	110.181	30.395			589.753	47.7688	5.5282	4.9404	9.804	4.2001	14.4483		4.4236	2.6667	2.6667	10.2188	2.3333	4.46182		14.587	2.719	2.513	7.601	4.254	6.3348
463.985	5.9893	40.0664	5.985	8.449	5.1014	13.1182		7.9981	53.4677	8.7027	7.2143	6.4104	16.7586		18.603	19.675	6.528	16.748	138.394	39.9896			591.793	29.0112	8.8234	3.9431	8.9361	3.7438	10.8915		5.7184	2.6667	2.6667	9.0184	2.3592	4.48588		34.894	4.51	3.456	6.154	4.61	10.7248
465.585	6.1505	50.0236	4.7043	7.7196	8.4467	15.4089		8.8145	85	8.9769	9.0575	6.3089	23.6316		36.36	27.781	4.074	76.228	156.646	60.2178			593.834	18.8594	10.6695	3.1675	10.1535	3.9851	9.367		8.0431	2.6667	2.6951	7.3004	2.6234	4.66574		54.545	5.896	5.166	13.882	4.489	16.7956
467.185	6.9973	48.8099	7.4638	7.7998	13.7117	16.9565		10.518	85	8.2564	9.2197	7.8762	24.1741		53.482	54.709	7.244	96.086	129.011	68.1064			595.875	14.3624	12.5863	3.5142	9.1179	3.6191	8.63998		9.345	2.695	2.9924	4.4099	3.3294	4.55434		70.51	5.722	8.39	33.203	5.646	24.6942
468.785	7.5401	34.7654	10.2101	8.3434	25.8822	17.3482		9.7734	72.5149	9.608	9.4533	15.3298	23.3359		26.082	72.267	8.546	87.174	116.913	62.1964			597.915	15.2491	13.4448	5.2177	6.5532	3.3647	8.7659		14.6398	2.568	3.3033	3.279	3.9965	5.55732		75.113	5.562	8.643	29.745	8.635	25.5396
470.385	7.2667	15.4042	11.3604	10.0917	50.35	18.8946		12.3333	51.3021	13.9688	14.5812	32.2583	24.8887		19.4	63.896	7.804	58.496	98.742	49.6676			599.956	25.6283	12.7483	4.6877	4.1921	3.3333	10.1179		19.4477	2.095	3.5025	3.0588	4.3354	6.48788		70.29	5.819	8.049	13.253	15.25	22.5322
471.985	9.442	17.7726	9.4481	18.6492	85.3052	28.1234		23.4466	27.057	19.6002	34.0142	66.2988	34.0834		21.754	56.275	11.034	57.393	68.251	42.9414			601.997	46.2979	11.0547	3.7189	2.9949	3.3597	13.4852		15.2602	2.7953	3.146	4.0074	4.992	6.04018		49.225	9.279	6.577	5.3	31.324	20.341
473.585	20.5526	28.3142	10.708	33.1941	92.7022	37.0942		60.1761	25.5745	14.3004	53.4916	82.8246	47.2734		15.067	65.011	10.478	65.819	54.588	42.1926			604.037	68.7175	9.9553	3.4907	3.0425	3.7051	17.7822		7.9974	3.0662	3.2679	5.1578	7.9801	5.49388		24.925	13.506	7.003	4.58	54.985	20.9998
475.185	26.8063	34.5936	13.9804	56.5595	91.7378	44.7355		79.6236	27.1119	9.2296	72.4763	85	54.6883		5.722	67.627	6.086	96.134	47.593	44.6324			606.078	88.9201	9.8323	4.3665	2.9227	4.0609	22.0205		4.411	2.96	3.7221	5.1359	13.7448	5.99476		13.937	16.726	10.179	6.266	69.677	23.357
476.785	29.9642	30.7453	17.4767	77.7774	77.4295	46.6786		85	28.5796	9.4418	80.2779	85	57.6599		6.29	57.034	4.168	127.074	47.243	48.3618			608.119	94.0453	11.3639	5.0482	3.2204	4.178	23.5712		3.8184	2.576	4.5218	3.441	14.6564	5.80272		6.88	10.416	20.498	6.132	69.956	22.7764
478.385	35.524	23.3254	11.6705	75.2462	67.6807	42.6894		85	35.1084	12.0461	83.505	85	60.1319		11.858	67.23	12.894	120.187	32.3	48.8938			610.159	94.7614	13.5332	4.2999	3.4309	4.3789	24.0809		4.2366	2.435	7.1762	3.0381	16.2089	6.61896		3.632	5.786	37.309	5.177	75.68	25.5168
479.985	31.7269	22.0889	8.8955	79.7661	80.7162	44.6387		85	39.9929	14.2008	85	85	61.8387		19.308	76.745	17.483	60.796	17.519	38.3702			612.2	93.9171	16.1898	3.9287	3.458	4.9388	24.4865		7.901	2.4794	9.7477	2.7121	18.1255	8.19314		8.361	3.668	46.349	4.787	70.068	26.6466
481.585	30.3982	29.9619	8.3905	90.6381	89.9524	49.8682		85	39.019	9.9905	85	85	60.8019		38.555	63.2	21.2	16.076	8.095	29.4252			614.241	76.817	17.0449	4.8073	4.0539	6.7182	21.8883		20.4394	2.5189	10.8303	3.0182	21.5341	11.6682		17.432	3.993	37.267	4.577	42.5	21.1538
483.185	35.9493	36.938	7.8301	94.0576	80.1481	50.9846		83.338	48.8797	6.8533	85	85	61.8142		75.629	22.352	24.352	7.049	6.581	27.1926			616.281	50.3695	14.4706	9.0028	5.1462	11.5907	18.116		49.8411	2.6667	8.5117	3.6839	19.4864	16.838		27.916	4.842	23.338	4.189	21.94	16.445
484.784	33.6486	51.1662	7.6912	95.3333	55.1236	48.5926		69.3809	71.789	5.8733	85	85	63.4086		97.194	10.872	35.661	11.348	19.37	34.889			618.322	20.6009	8.7236	32.6533	5.4498	30.5577	19.5971		65.2621	2.6667	5.4874	3.4256	8.9704	17.1624		48.072	4.755	22.049	5.174	10.758	18.1616
486.384	52.3158	67.6595	12.9631	95.3333	32.5794	52.1702		60.9683	82.3391	5.5119	85	72.0186	61.1676		142.6	7.805	36.404	27.361	36.735	50.181			620.363	9.0602	6.8217	70.9359	6.1126	58.8625	30.3586		62.0777	2.6521	5.6329	3.5905	4.896	15.7698		70.392	4.504	52.076	8.685	5.585	28.2484
487.984	69.3613	75.9713	35.0748	94.6492	22.1599	59.4433		58.1022	84.8513	7.5287	84.5151	36.051	54.2097		170	9.71	29.728	57.821	48.198	63.0914			622.403	7.985	5.9176	84.2068	8.8604	69.0005	35.1941		33.0715	2.5785	10.405	3.7873	3.201	10.6087		93.278	5.428	112.31	13.544	6.022	46.1164
489.584	60.557	59.6804	77.1562	59.5962	37.0451	58.807		62.8904	85	20.5383	60.665	24.7829	50.7753		170	22.517	72.676	34.305	52.439	70.3874			624.444	7.4338	5.1688	69.0503	15.2308	50.406	29.4579		19.2962	2.8378	19.7248	3.7412	3.0688	9.73376		143.359	6.448	133.117	18.116	6.113	61.4306
491.184	40.5489	44.7693	95.3333	23.7995	68.3085	54.5519		81.814	72.5745	39.4912	28.6971	35.1037	51.5361		170	23.474	125.989	24.931	56.828	80.2444			626.485	7.4927	3.876	42.2098	27.5126	33.5308	22.9244		13.1866	3.7258	28.7749	3.3296	3.0513	10.4136		163.54	7.384	91.002	23.88	5.993	58.3598
492.784	54.2214	23.6652	94.8833	12.0926	92.9205	55.5566		77.0655	59.4226	44.2074	14.131	71.1568	53.1967		165.94	19.074	119.043	34.536	85.695	84.8576			628.525	6.7395	4.1632	19.8445	40.7024	35.1657	21.3231		9.7657	4.9644	21.3982	2.6865	3.1152	8.386		153.859	13.011	52.694	25.537	6.689	50.358
494.384	69.867	13.3864	91.7007	9.9757	85.7429	54.1345		72.5098	29.9819	47.2101	12.1209	84.5254	49.2696		123.074	20.271	67.722	40.628	100.818	70.5026			630.566	5.4489	6.1032	9.7426	38.6544	48.6621	21.7222		6.2178	11.7958	10.7408	2.6971	3.1475	6.9198		89.677	38.653	39.496	20.077	7.165	39.0136
495.984	84.6657	13.8647	79.5918	12.8112	74.2713	53.0409		77.4733	16.996	65.2068	16.5285	85	52.2409		57.046	25.32	65.428	16.737	83.301	49.5664			632.607	4.3875	8.303	6.6085	23.9643	55.2462	19.7019		4.0495	21.6592	4.4826	2.6366	3	7.16558		24.557	41.971	33.29	16.084	11.021	25.3846
497.584	86.1022	16.2102	73.0004	15.5419	79.7931	54.1296		85	12.0803	72.4907	20.9888	85	55.112		48.95	22.845	91.764	3.324	69.578	47.2922			634.647	5.6793	10.518	5.3413	10.8486	57.6526	18.008		3.9282	31.9617	3.747	2.9403	3.4413	9.2037		23.14	39.036	26.744	8.996	12.149	22.013
499.184	64.8101	14.9801	72.035	15.0583	86.7037	50.7174		85	11.2146	72.8148	17.4569	85	54.2973		36.524	13.29	52.943	4.201	66.903	34.7722			636.688	6.1722	13.0269	5.2802	6.1559	46.1131	15.3497		4.099	36.3313	3.2741	2.9799	3.8683	10.1105		53.762	42.251	14.927	7.773	10.372	25.817
500.784	53.4977	10.7875	86.285	11.179	57.6193	43.8737		85	24.694	79.2081	8.757	85	56.5318		17.13	7	18.75	3.961	48.313	19.0308			638.729	6.4009	12.6219	5.0947	4.0555	30.9016	11.8149		4.558	30.2914	2.7118	3.2333	4.1023	8.97936		85.629	46.336	5.254	7.341	8.976	30.7072
502.384	43.9083	8.0853	94.8003	7.6538	36.6401	38.2176		85	29.7653	84.3203	6.6669	85	58.1505		10.393	4.613	9.045	3.315	25.078	10.4888			640.769	6.4782	12.1798	4.7395	4.9281	20.554	9.77592		4.8754	16.9245	2.4333	4.2082	3.733	6.43488		81.677	28.723	3.995	5.199	9.178	25.7544
503.984	34.8155	7.2798	95.3333	7.8869	58.881	40.8393		85	17.8155	85	5.9524	85	55.7536		8.399	4.667	8.833	3.369	39.024	12.8584			642.81	6.0819	12.5538	4.5164	6.1247	14.4175	8.73886		5.0061	8.5435	2.2247	5.9067	3.7877	5.09374		60.668	13.266	4.288	5.218	6.954	18.0788
505.584	25.8294	7.6011	94.9976	7.3921	81.954	43.5548		82.8399	10.5239	84.7965	5.4944	85	53.7309		3.571	4.944	9.672	3.056	61.262	16.501			644.851	5.6229	14.601	6.4198	6.8068	7.8499	8.26008		4.4832	4.3201	2.5758	5.7598	2.8699	4.00176		38.124	6.849	9.189	9.697	6.26	14.0238
507.184	12.7662	8.5953	91.9438	5.8723	71.9044	38.2164		82.3994	8.8029	83.8855	6.0952	79.8546	52.2075		5.396	5.333	6.901	2.329	68.69	17.7298			646.891	6.1952	15.9296	5.6635	4.3358	4.7487	7.37456		4.0173	2.9999	3.4761	3.7117	3.2327	3.48754		23.188	7.195	12.682	15.478	6.654	13.0394
508.784	8.5513	9.6627	77.8579	5.0679	45.0255	29.2331		58.6857	8.5526	75.9757	6.662	49.9587	39.9669		5.493	5.538	5.148	2.764	92.292	22.247			648.932	9.517	14.1887	4.8824	4.0231	3.9136	7.30496		3.293	2.8143	3.1949	3.0297	3.6008	3.18654		13.562	8.955	11.796	12.095	7.202	10.722
510.384	7.2122	13.4678	43.6483	5.3721	37.3654	21.4132		26.6764	8.2728	47.4756	6.8364	32.9701	24.4463		2.805	7.938	14.143	5.145	107.344	27.475			650.973	13.4706	10.2738	5.8076	5.749	3.2952	7.71924		2.8923	2.9677	4.2203	3.0986	3.419	3.31958		8.324	17.661	8.824	7.579	6.861	9.8498
511.984	6.3862	22.5242	14.3979	6.1658	54.0504	20.7049		9.4507	7.5119	18.9572	6.5934	27.896	14.0818		3.618	8.468	30.796	6.79	81.707	26.2758			653.013	13.895	8.7341	8.3607	6.9482	3.7036	8.32832		3.2728	3.5137	3.9179	3.0616	3.1086	3.37492		6.533	36.567	6.756	6.119	6.891	12.5732
513.584	5.8754	27.2206	7.826	6.1017	75.2653	24.4578		6.245	7.0353	8.8294	6.2309	50.7483	15.8178		5.569	13.972	26.26	5.729	60.892	22.4844			655.054	9.4313	8.0867	10.606	6.7646	4.6918	7.91608		3.1038	5.6344	3.2952	3.9144	2.712	3.73196		5.934	56.687	5.227	4.775	9.78	16.4806
515.184	6.3143	19.4732	6.0369	5.0997	92.7857	25.942		6.8286	7.1277	6.2256	8.3179	72.6122	20.2224		4.038	20.201	19.315	5.795	31.661	16.202			657.095	5.3596	7.2934	12.9521	5.4752	7.4344	7.70294		3	10.4049	2.7424	11.724	3.8964	6.35354		4.597	83.654	6.411	5.111	33.167	26.588
516.783	7.3314	14.31	6.4468	3.7555	92.7053	24.9098		6.4209	7.0076	6.916	8.5413	83.2198	22.4211		3.566	15.14	19.816	6.141	12.876	11.5078			659.135	4.1277	7.0413	11.6156	3.6043	9.0191	7.0816		2.6862	14.1785	2.8696	20.4497	5.2852	9.09384		3.979	89.445	7.99	4.965	84.825	38.2408
518.383	7.5104	10.42	5.5531	3.0042	92.9576	23.8891		5.437	6.5965	8.3154	8.1945	84.3526	22.5792		3.314	39.453	14.384	5.98	5.075	13.6412			661.176	5.2822	6.7977	8.6318	3.1226	8.9126	6.54938		3.77	10.7105	3.3386	18.1058	5.3469	8.25436		6.324	64.6	14.315	5.172	110.738	40.2298
519.983	6.7608	9.6317	4.9456	3.3644	91.1059	23.1617		5.2234	10.2877	8.5967	6.174	85	23.0564		6.156	58.132	8.466	5.528	3.707	16.3978			663.217	7.1353	6.7949	8.0397	3.2799	7.3783	6.52562		11.5696	5.3645	3.7804	7.7018	4.6593	6.61512		10.273	38.809	25.011	5.161	68.171	29.485
521.583	4.8852	16.4968	4.1614	4.7196	81.5762	22.3678		5.5701	18.542	14.2377	5.3263	85	25.7352		18.372	111.788	9.549	4.458	3.518	29.537			665.257	7.6103	7.9804	18.2595	3.0157	5.5766	8.4885		19.4325	4.0832	3.8205	7.8777	4.2586	7.8945		10.165	28.905	27.607	5.931	44.656	23.4528
523.183	3.5936	27.1611	3.7616	6.1297	75.9494	23.3191		6.3106	30.6688	13.7351	5.3267	79.9319	27.1946		27.665	165.488	17.972	4.21	2.548	43.5766			667.298	5.4449	8.7493	37.0559	3.2478	5.4619	11.992		17.7118	4.2038	4.2592	8.5524	3.8655	7.71854		8.616	33.384	28.1	5.412	27.196	20.5416
524.783	2.6721	39.251	3.61	7.8963	43.8074	19.4474		6.0461	63.006	10.866	5.9268	50.7829	27.3256		23.291	113.978	56.511	4.38	2.667	40.1654			669.339	4.9821	12.4798	57.8511	3.222	7.1812	17.1432		11.286	4.6839	4.0373	4.1285	3.6013	5.5474		7.772	29.536	24.014	4.457	12.659	15.6876
526.383	3.9902	43.9286	3.581	9.2333	21.3571	16.418		4.994	79.1238	8.2762	6.8762	30.4619	25.9464		12.31	45.724	99.105	2.914	2.495	32.5096			671.379	7.347	14.251	66.7503	3.2226	8.5605	20.0263		16.5212	4.2928	3.8147	2.1264	3.3371	6.01844		11.882	19.994	29.316	3.579	8.885	14.7312
527.983	5.794	48.3488	3.6744	7.8868	8.6337	14.8675		6.2906	85	7.4328	8.1308	13.7001	24.1109		10.142	20.432	92.096	2.017	2.145	25.3664			673.42	11.2898	14.3306	70.2268	3.1468	8.7477	21.5483		25.9091	4.6758	3.7366	2.1834	2.9632	7.89362		15.04	26.487	33.471	3.416	15.756	18.834
529.583	5.1236	63.6878	3.9978	5.2375	5.5906	16.7275		7.3458	85	7.0132	8.2411	8.9346	23.3069		9.164	14.098	48.617	2.972	2.595	15.4892			675.461	17.7796	11.8811	65.9917	3.9063	6.7934	21.2704		25.9359	7.3194	3.7686	2.6397	2.8966	8.51204		18.748	42.134	34.772	3.897	19.639	23.838
531.183	11.8947	62.6644	4.8249	3.6677	4.3384	17.478		6.5297	85	8.1831	8.4281	5.7785	22.7839		6.754	9.075	21.136	3.79	2.667	8.6844			677.501	19.954	9.9489	49.3525	4.1848	6.012	17.8904		24.1437	12.5562	4.0318	2.584	4.5735	9.57784		32.105	47.099	29.337	3.417	19.165	26.2246
532.783	11.59	43.0793	6.8824	3.0121	3.5293	13.6186		8.3768	77.0447	12.1294	6.5094	4.3322	21.6785		6.307	4.187	5.792	3.497	2.5	4.4566			679.542	16.5755	15.6521	23.879	3.9126	5.4394	13.0917		35.3002	32.1112	4.1218	2.5795	10.4223	16.907		66.351	49.36	28.804	3.405	18.715	33.327
534.383	7.3062	17.9237	10.2641	3.2763	3.058	8.36566		10.2429	52.9568	20.242	5.4352	3.8219	18.5398		8.158	2.867	7.862	2.413	2.564	4.7728			681.583	17.5709	33.6598	10.407	3.3077	5.9678	14.1826		62.1632	40.5442	4.1605	2.4487	26.0737	27.0781		130.754	85.468	32.541	3.333	24.854	55.39
535.983	5.085	9.193	11.4192	3.2064	3	6.38072		7.0009	28.9971	36.8647	5.2569	3.5788	16.3397		11.411	8.67	6.828	2.452	2.829	6.438			683.623	36.8851	60.3293	7.4766	3.0436	7.9317	23.1333		82.8168	30.8179	4.4037	2.8133	31.83	30.5363		136.941	130.843	33.609	3.333	18.415	64.6282
537.583	5.8619	4.7488	9.2842	3.1598	2.7821	5.16736		4.5452	12.9679	45.8533	4.9051	3.0458	14.2635		12.893	15.606	5.726	2.481	2.283	7.7978			685.664	57.2822	80.7243	8.7296	3.3249	9.0117	31.8145		70.2399	13.5203	4.8616	3.1803	25.877	23.5358		138.067	117.479	32.256	3.333	10.414	60.3098
539.183	5.4023	3.6218	5.7653	3.7603	2.3347	4.17688		3.8315	7.3044	43.1484	4.6692	2.1239	12.2155		14.299	26.744	3.246	2.003	1.381	9.5346			687.705	59.4476	89.7558	9.1438	3.6346	9.6509	34.3265		45.3599	11.9504	7.537	3.4923	13.5893	16.3858		120.753	66.492	37.1	3.333	6.049	46.7454
540.783	5.6159	3.6855	5.7765	4.2702	2.5711	4.38384		4.7745	4.809	38.2354	5.3969	3.025	11.2482		17.654	41.047	4.5	2.255	2.176	13.5264			689.745	53.9267	91.6586	7.7297	3.8223	9.0707	33.2416		31.3444	11.7317	11.9016	3.6757	9.304	13.5915		88.164	39.157	43.598	2.811	8.368	36.4196
542.383	5.4033	4.1957	5.0371	4.4766	2.8102	4.38458		4.752	4.4745	20.3812	6.4858	3.4509	7.90888		43.948	51.375	6.531	4.412	2	21.6532			691.786	54.8114	94.1329	13.3065	4.458	6.6178	34.6653		35.6494	11.8713	19.4737	2.3161	10.1947	15.901		111.158	37.508	60.821	2.548	13.641	45.1352
543.983	5.6748	4.2639	3.9056	3.852	3.0493	4.14912		4.8214	4.8274	9.2179	6.3702	2.5108	5.54954		119.138	58.72	6.57	7.539	2.107	38.8148			693.827	53.6839	95.1292	22.5284	4.818	7.35	36.7019		50.307	8.6843	28.0138	2.5051	7.0595	19.3139		146.771	39.169	89.436	5.427	25.807	61.322
545.583	6.2227	3.5532	3.4204	3.1347	3.2884	3.92388		4.6967	5.5238	7.7631	5.1887	1.5541	4.94528		170	53.529	5.079	11.364	2.571	48.5086			695.867	51.6223	95.1796	42.3459	4.2407	11.6351	41.0047		36.0119	9.9545	45.1732	2.4291	4.3452	19.5828		138.416	29.938	102.623	7.51	33.154	62.3282
547.182	6.9164	3.8293	2.9449	2.9133	3.2258	3.96594		4.4409	8.8341	6.8322	4.5137	2.1872	5.36162		170	69.168	3.328	12.983	2.105	51.5168			697.908	55.1982	94.2354	62.2167	3.6307	19.4649	46.9492		24.4201	11.4688	62.4345	2.7998	5.6585	21.3563		99.732	28.681	112.838	11.509	37.182	57.9884
548.782	7.625	5.175	2.725	2.9917	3.0083	4.305		5.8542	13.4167	5.7333	3.9167	3	6.38418		170	89	2.55	14.383	2.167	55.62			699.949	63.7219	88.2423	68.1435	3.6483	28.4097	50.4331		27.3197	15.0973	73.4257	2.9112	8.6205	25.4749		60.199	29.46	126.098	13.994	36.963	53.3428
550.382	12.394	9.0922	2.6724	2.7358	3.2976	6.0384		7.1918	17.6807	4.6833	3.6842	3.3454	7.31708		169.153	96.05	2.69	17.202	2.63	57.545			701.989	60.392	87.7932	76.6531	4.1441	36.9399	53.1845		30.3965	11.1295	80.5954	2.996	18.4322	28.7099		46.379	32.937	127.605	9.462	40.39	51.3546
551.982	27.1922	15.3158	2.9684	6.7818	3.7619	11.204		8.2232	15.7619	4.2381	3.6667	3.0316	6.9843		170	51.83	3.331	15.897	3.524	48.9164			704.03	47.5398	90.2456	87.8973	4.4661	46.4731	55.3244		19.4948	9.9351	82.587	2.7986	31.6103	29.2852		38.324	24.727	135.553	5.746	56.528	52.1756
553.582	42.2849	22.2008	2.9489	14.0076	3.7362	17.0357		13.1949	12.7376	3.4992	3.7798	3	7.2423		170	26.504	4.06	9.882	3.446	42.7784			706.071	38.1672	94.1309	95.1035	4.0788	62.6724	58.8306		15.8168	10.4157	72.5612	2.6667	41.5901	28.6101		27.332	18.014	151.279	7.8	93.549	59.5948
555.182	50.9285	27.1309	2.6667	23.6159	3.2105	21.5105		16.0716	14.3115	3.101	4.1248	2.9197	8.10572		170	12.075	4.441	9.459	2.508	39.6966			708.111	35.372	94.5583	95.3333	4.1284	77.7788	61.4342		14.7087	7.7669	31.6734	2.6667	39.5491	19.273		38.841	15.319	94.243	10.58	131.003	57.9972
556.782	58.277	27.6859	2.6667	25.445	2.7145	23.3578		17.1635	24.5157	3.3471	4.8352	2.2163	10.4156		169.258	4.808	3.484	7.532	2.516	37.5196			710.152	32.6782	83.4474	93.479	4.4805	89.7676	60.7705		23.1315	6.9917	11.1446	3.184	40.2063	16.9316		74.945	12.408	41.856	12.578	117.101	51.7776
558.382	60.9458	30.4927	2.986	18.8649	2.6667	23.1912		15.4734	31.2443	3.62	5	2.0585	11.4792		157.433	4.938	3.391	3.83	2.373	34.393			712.193	24.0916	55.8469	72.7253	4.5331	92.0064	49.8407		55.868	7.0203	7.2045	4.3691	41.5055	23.1935		120.071	22.732	30.594	13.895	66.269	50.7122
559.982	75.119	27.3839	3.8795	9.9926	2.6667	23.8083		17.4524	36.5595	3.3854	5.0521	2.2143	12.9327		131.762	7.324	6.229	2.375	2.217	29.9814			714.233	24.4219	21.3863	38.4723	8.7529	85.9813	35.8029		61.6229	5.0457	14.4626	5.1982	37.2688	24.7196		89.962	25.99	39.461	23.002	41.966	44.0762
561.582	95.3333	17.2659	4.8939	9.3989	2.6667	25.9117		23.6382	30.0783	3.1084	4.7834	2.6796	12.8576		74.032	13.69	12.095	5.184	1.623	21.3248			716.274	23.6476	8.1487	16.8111	16.548	57.1073	24.4525		56.6503	4.2458	27.2504	9.7528	36.8265	26.9452		47.025	13.955	69.728	59.76	43.948	46.8832
563.182	95.3037	9.1321	4.9952	7.6866	2.6667	23.9569		26.6571	12.1687	2.7059	4.4519	2.9608	9.78888		30.967	47.823	25.491	6.648	2.594	22.7046			718.315	38.6302	11.1866	10.3534	26.8494	25.5966	22.5232		31.8797	3.5801	35.9418	23.4407	35.1694	26.0023		27.964	6.509	83.283	125.215	41.944	56.983
564.782	92.7667	6.4841	4.8834	5.0639	2.7381	22.3872		39.656	6.4014	2.3848	4.3821	2.8084	11.1265		32.278	91.906	37.006	9.148	10.401	36.1478			720.355	58.9923	11.5619	8.2189	38.3152	14.1818	26.254		14.8319	3.1157	42.3075	45.3314	31.4883	27.415		15.094	5.565	87.151	148.079	38.597	58.8972
566.382	78.0111	6.5533	5.3501	4.0301	2.9646	19.3818		53.6181	4.9902	2.4308	4.4846	2.2938	13.5635		56.372	129.882	36.652	14.794	26.643	52.8686			722.396	65.0045	11.3614	8.7041	44.6163	16.7498	29.2872		7.7335	3.293	48.6401	63.734	26.3585	29.9518		15.273	5.409	85.751	131.044	31.836	53.8626
567.982	49.6285	6.9971	6.0222	4.8404	3.2024	14.1381		53.9725	4.6973	3.3435	4.7364	2.0492	13.7598		92.776	124.441	57.119	25.598	65.594	73.1056			724.437	64.7797	9.543	10.3158	29.3743	21.7992	27.1624		6.1637	3.6641	44.4242	49.9464	26.3911	26.1179		22.741	6.278	66.443	120.957	35.73	50.4298
569.582	27.0113	12.888	8.9116	5.9034	3.2453	11.5919		18.2979	5.6902	4.1849	4.2558	2.2024	6.92624		62.608	60.922	48.493	18.558	140.53	66.2222			726.477	61.9888	6.1801	20.0936	18.7334	29.7972	27.3586		7.4213	3.715	49.6645	49.0941	38.7444	29.7279		30.436	6.664	58.717	136.835	54.569	57.4442
571.182	15.311	28.0571	15.9048	6.5619	4.8	14.127		10.1518	6.5714	4.781	3.5524	2.6667	5.54466		59.673	17.048	20.057	9.295	154.229	52.0604			728.518	69.7745	4.2853	39.646	16.856	42.2529	34.5629		13.7786	3.5406	45.0074	58.5272	64.7101	37.1128		43.983	6.358	45.379	145.115	75.84	63.335
572.782	9.7649	32.5748	27.7344	6.5017	14.2184	18.1588		7.0644	11.6602	4.9921	3.4258	3.3412	6.09674		54.077	12.036	7.105	7.309	142.879	44.6812			730.559	70.0368	4.0441	58.0327	21.2968	46.6098	40.004		18.3244	3.1397	27.0683	58.9767	76.4669	36.7952		66.261	5.118	28.457	145.121	72.284	63.4482
574.382	7.6732	28.353	31.6007	6.3096	35.5867	21.9046		6.5223	29.5561	4.6826	4.1664	3.7739	9.74026		25.064	17.752	16.474	6.683	144.597	42.114			732.599	66.4709	4.2286	64.8237	30.059	42.9075	41.6979		39.2656	3	9.666	50.1537	47.0928	29.8356		70.428	4.493	15.123	127.084	82.357	59.897
575.982	5.812	29.5588	24.2108	6.4149	71.2861	27.4565		11.7372	19.2442	4.8611	4.1499	5.1731	9.0331		29.35	17.876	34.213	2.762	121.31	41.1022			734.64	63.5691	4.4177	76.3543	39.4216	38.3138	44.4153		34.3306	3.3669	5.0544	38.2722	26.2072	21.4463		43.594	6.005	18.475	112.262	76.332	51.3336
577.582	5.9776	22.0212	14.2991	5.992	89.2449	27.507		16.4868	13.4763	5.6097	4.2777	8.8082	9.73174		32.709	20.818	38.123	3.128	57.792	30.514			736.681	72.7143	4.9618	81.3266	34.4284	29.3312	44.5525		20.5056	4.8627	4.0827	28.0061	19.0835	15.3081		23.716	8.348	21.958	115.631	69.977	47.926
579.181	7.5213	11.7314	8.1046	6.5396	92.6054	25.3005		17.2025	9.2215	5.8045	4.0235	14.7638	10.2032		38.1	18.374	28.35	4.297	25.541	22.9324			738.721	82.2247	5.5097	67.6005	11.2295	18.4244	36.9978		14.2552	10.847	4.1549	16.774	14.1871	12.0436		28.03	21.617	16.496	135.25	54.639	51.2064
580.781	8.2673	10.5077	6.6045	6.1185	95.3333	25.3663		19.685	5.5315	5.0568	3.7248	24.1212	11.6239		28.65	12.872	14.067	3.401	13.014	14.4008			740.762	88.6633	5.8372	36.1048	9.5063	13.5097	30.7243		13.7453	22.4747	5.3131	9.5845	7.4622	11.716		39.109	34.125	14.994	112.678	44.259	49.033
582.381	9.5512	8.8521	5.2307	4.2988	95.3333	24.6532		10.8024	5.0714	3.8973	3.2384	30.9366	10.7892		16.726	6.074	21.286	4.349	5.56	10.799			742.803	93.5451	6.7252	14.2047	5.9159	10.7399	26.2262		9.3263	32.1132	8.3597	5.7886	5.7325	12.2641		39.158	45.767	21.037	87.773	29.619	44.6708
583.981	9.3145	6.8601	4.4723	3.2741	94.4626	23.6767		6.3979	3.9407	3.1312	3.2021	26.9466	8.7237		8.85	4.558	42.661	5.388	4.14	13.1194			744.843	92.0116	12.8503	18.4878	6.4655	10.1204	27.9871		9.8425	36.233	9.0767	4.822	4.6105	12.9169		46.477	64.561	32.141	48.948	19.816	42.3886
585.581	7.6371	5.5936	7.8205	3.0179	72.7	19.3538		5.7694	3.738	2.9107	3.4226	17.9028	6.7487		11.306	3.672	79.71	6.009	3.642	20.8678			746.884	73.5916	39.0038	30.582	6.2083	9.2075	31.7186		12.1297	39.2123	7.1289	4.2749	4.4899	13.4471		53.34	92.932	26.666	38.471	11.062	44.4942
587.181	6.3824	6.6133	13.3006	3.3442	40.9527	14.1186		5.2717	4.1602	3.0351	3.833	10.917	5.4434		12.847	4.972	108.142	8.413	6.193	28.1134			748.925	42.1468	71.6647	42.4209	5.451	6.6526	33.6672		13.3328	59.8954	5.1319	4.2184	4.618	17.4393		61.27	91.421	19.412	40.824	9.283	44.442
588.781	5.4679	8.1833	17.9399	3.5906	17.2982	10.496		4.8388	4.593	3.0236	4.0264	6.9706	4.69048		7.582	9.96	99.795	9.648	5.897	26.5764			750.965	24.0492	83.4926	37.6184	6.0206	12.4498	32.7261		9.0134	70.7894	4.1986	4.5758	4.4141	18.5983		74.7	93.393	11.22	58.565	10.038	49.5832
590.381	4.585	9.2724	22.4891	4.0474	7.0741	9.4936		4.6176	4.0606	2.6848	4	4.7871	4.03002		4.037	17.089	62.462	12.636	5.128	20.2704			753.006	19.0983	82.2168	26.3837	6.5947	20.8311	31.0249		11.4167	65.1621	3.3136	6.3181	4.3333	18.1088		73.266	92.304	7.407	67.788	10.456	50.2442
591.981	4.0583	9.3171	29.4425	3.8895	5.5485	10.4512		4.2293	4.0119	4.4743	3.9941	3.6547	4.07286		5.854	17.049	37.957	9.469	4.667	14.9992			755.047	15.9799	88.1502	23.6015	6.678	21.8409	31.2501		30.0836	43.2969	3.2104	12.2881	4.3476	18.6453		81.459	70.14	6.999	53.255	9.548	44.2802
593.581	5.086	6.1	49.4345	4.1929	5.7512	14.1129		3.7616	4.3786	6.4452	3.6464	3.256	4.29756		13.314	10.667	21.217	4.102	4.667	10.7934			757.087	16.5092	90.9762	24.504	8.4591	14.8027	31.0502		48.4073	14.6378	4.3409	13.9525	4.2515	17.118		76.479	63.806	8.714	27.129	8.123	36.8502
595.181	5.3184	5.2909	73.6761	5.1154	6.2646	19.1331		3.2962	4.3157	7.1171	3.4084	3.0991	4.2473		41.116	9.188	15.639	4.676	4.667	15.0572			759.128	20.8972	78.3041	17.9738	14.2865	8.0862	27.9096		40.4651	7.3594	11.1613	10.045	4.327	14.6716		46.031	43.088	31.408	10.244	7.256	27.6054
596.781	4.1961	7.1147	69.3384	6.3504	5.8731	18.5745		3.2891	3.7265	11.8136	5.2478	2.834	5.3822		78.534	8.632	26.495	6.398	5.575	25.1268			761.169	28.6416	55.5847	11.5042	19.1489	6.252	24.2263		25.7143	5.2923	33.0169	4.177	3.9042	14.4209		18.374	20.897	79.489	4.569	7.694	26.2046
598.381	4.9379	6.8679	43.4108	7.6286	5.6884	13.7067		4.3577	3.7595	13.5429	10.1144	2.796	6.9141		52.195	10.459	48.551	8.18	9.101	25.6972			763.209	34.3654	29.2389	7.4187	20.9922	6.4649	19.696		14.5771	5.8719	76.767	2.6678	4.6918	20.9151		9.558	9.482	139.635	5.551	9.278	34.7008
599.981	7.6998	6.2483	25.6135	10.0422	5.1262	10.946		4.333	4.5211	10.3992	8.7351	2.6667	6.13102		29.845	15.778	46.381	9.278	16.735	23.6034			765.25	30.5207	20.3602	9.0682	17.8181	7.3508	17.0236		10.0836	6.89	82.0059	3.2228	6.1828	21.677		9.905	5.71	127.068	6.489	8.679	31.5702
601.581	11.3856	6.1618	16.901	11.7749	4.1212	10.0689		4.8281	4.8361	7.4844	5.6104	2.6688	5.08556		28.308	24.888	25.141	8.222	33.596	24.031			767.291	19.4544	18.9451	10.8754	11.5987	12.8534	14.7454		6.6417	5.7954	82.9095	3.0403	8.0915	21.2957		7.742	7.172	122.02	4.977	12.3	30.8422
603.181	17.8987	5.9949	15.7186	7.1626	4.1124	10.1774		5.5253	4.6109	7.064	8.0396	2.6667	5.5813		36.389	21.256	19.358	12.624	42.236	26.3726			769.331	9.719	12.8739	15.9297	6.1307	26.9307	14.3168		4.2568	5.4799	84.0441	2.6876	6.7752	20.6487		5.631	15.62	100.629	3.68	17.895	28.691
604.781	34.019	5.6815	22.9702	4.3229	3.9783	14.1944		6.2095	4.3104	5.8057	13.1137	3.0107	6.49		66.571	26.793	45.95	24.361	53.482	43.4314			771.372	8.0945	11.1303	28.004	3.9069	44.6754	19.1622		4.0417	4.8458	75.9487	2.9821	6.0425	18.7722		5.913	25.79	115.457	3.557	24.386	35.0206
606.381	43.5066	7.0723	19.5009	3.6696	5.2786	15.8056		8.9528	3.8608	5.5624	14.2813	3.4686	7.22518		57.68	24.115	75.168	37.529	77.211	54.3406			773.413	11.9973	18.4403	46.9274	4.1168	60.0169	28.2997		4.1488	4.5017	53.0484	3.3304	7.5944	14.5247		6.362	22.851	154.498	6.153	32.139	44.4006
607.981	41.4233	9.3909	14.365	4.1461	10.5437	15.9738		14.5887	4.7791	5.757	8.8168	3.6617	7.52066		46.214	25.688	83.218	50.136	125.768	66.2048			775.453	21.4839	30.9615	59.7745	4.3345	79.4467	39.2002		3.9994	5.0158	33.9241	3.5872	8.8401	11.0733		11.031	9.869	146.312	14.221	35.2	43.3266
609.581	34.3589	11.7934	9.1693	6.4249	22.0488	16.7591		20.5372	5.3759	6.5094	4.1131	3.2954	7.9662		73.222	29.413	58.617	79.119	97.915	67.6572			777.494	33.1879	34.5394	54.4818	4.4487	88.5297	43.0375		3.8816	4.1931	38.2249	5.6836	7.771	11.9508		15.374	6.711	112.053	26.956	25.384	37.2956
611.18	27.2746	15.0458	8.1856	8.8069	31.1338	18.0893		14.7547	6.3689	5.5347	4.732	3.1396	6.90598		138.103	25.932	32.224	80.773	83.651	72.1366			779.535	47.927	37.8254	37.9621	4.6579	93.9935	44.4732		3.9968	4.0181	51.4026	10.987	5.0917	15.0992		12.058	6.377	80.147	28.607	13.199	28.0776
612.78	31.0873	22.5748	9.1722	15.4039	30.788	21.8052		13.2823	8.1718	4.1544	6.2095	3.6967	7.10294		143.919	20.744	14.03	74.38	91.413	68.8972			781.575	64.4979	49.0084	32.6995	5.7188	83.1993	47.0248		4.0243	3.4448	54.3587	19.2243	5.0347	17.2174		9.673	9.92	77.461	24.935	9.407	26.2792
614.38	50.2913	19.6508	12.0035	27.596	47.846	31.4775		17.4421	8.2483	4.5507	10.8966	5.3062	9.28878		113.865	27.25	15.856	67.823	69.508	58.8604			783.616	59.4558	64.1176	34.4496	5.8414	70.8687	46.9466		4.0708	4.2872	46.6745	24.4093	6.0923	17.1068		9.502	12.956	102.935	28.486	9.11	32.5978
615.98	67.067	12.4048	14.8095	39.3571	61.9762	39.1229		29.1042	8.2143	5.7381	30.8095	5.5952	15.8923		139.562	38.381	24	48	50.238	60.0362			785.657	40.5163	73.1838	50.485	8.4229	61.7749	46.8766		4.9022	7.3668	49.3774	29.0149	6.0652	19.3453		14.323	11.076	116.009	26.37	8.534	35.2624
617.58	72.3139	7.7402	14.2461	46.7072	82.09	44.6195		48.6568	7.2697	6.6238	59.3857	5.3782	25.4628		155.189	39.655	35.685	35.679	63.345	65.9106			787.697	28.5131	80.5945	61.7745	15.8318	61.21	49.5848		8.3273	12.0267	63.3659	37.9066	5.2999	25.3853		25.239	9.643	96.07	25.006	9.164	33.0244
619.18	72.7371	8.6484	12.805	43.8931	90.7055	45.7578		63.3953	5.6351	7.7014	81.1236	6.1374	32.7986		147.568	35.339	31.431	53.271	120.911	77.704			789.738	29.2905	62.5035	60.8861	32.0964	61.2148	49.1983		15.1282	10.0547	78.4896	31.524	4.9789	28.0351		47.466	8.666	94.907	32.208	9.546	38.5586
620.78	75.1055	13.364	12.3055	42.4673	82.7553	45.1995		53.4606	5.4969	7.5793	85	8.8959	32.0865		160.446	40.483	29.259	83.998	154.909	93.819			791.779	40.4245	37.064	63.2304	62.1875	64.4094	53.4632		25.8665	6.6365	84.1399	16.0144	5.8765	27.7068		84.222	8	127.057	28.88	12.369	52.1056
622.38	77.7082	18.5127	12.2086	41.3188	71.5088	44.2514		49.9502	5.1532	5.5916	60.5775	9.6142	26.1773		146.498	37.498	28.841	101.888	159.522	94.8494			793.819	58.8243	18.7474	69.9244	84.9252	68.5339	60.191		29.765	4.6084	84.2866	10.1121	9.6485	27.6841		109.77	7.073	147.917	20.675	23.002	61.6874
623.98	78.2123	19.5669	12.2878	44.6209	58.756	42.6888		73.3324	5.4601	5.6548	17.3443	8.7477	22.1079		151.063	32.002	22.729	128.813	169.351	100.792			795.86	65.298	9.1456	51.2334	91.3941	83.0429	60.0228		30.5859	4.5506	84.3854	9.4504	13.6815	28.5308		118.506	5.608	155.382	20.174	35.465	67.027
625.58	85.6203	34.8467	12.9468	70.4198	38.8155	48.5298		84.937	9.1896	6.24	12.4983	7.4845	24.0699		154.453	19.311	15.145	130.035	170	97.7888			797.901	59.7508	6.0133	29.2696	90.0995	91.9297	55.4126		35.8466	8.1777	83.6016	8.0964	21.624	31.4693		143.772	14.332	161.667	19.531	41.667	76.1938
627.18	90.4583	35.2125	15.1479	82.8917	35.65	51.8721		85	12.4083	6.2271	16.575	8.6104	25.7642		69.45	14.654	13.817	95.95	166.95	72.1642			799.941	54.9639	5.7266	12.5165	89.1786	92.5429	50.9857		41.0046	25.5518	77.2618	7.5825	34.149	37.1099		167.482	57.882	162.459	12.613	51.613	90.4098
628.78	91.5183	34.4845	20.5658	79.8859	39.7439	53.2397		80.3284	11.4874	6.0595	24.6639	13.6672	27.2413		35.645	20.044	12.782	51.765	168.969	57.841			801.982	55.4843	6.0681	13.4744	93.2402	89.8278	51.619		27.9502	58.0074	65.5306	10.3598	35.8674	39.5431		163.961	120.966	155.472	11.199	84.415	107.203
630.38	92.3627	39.2956	23.5056	60.1601	54.1104	53.8869		79.4373	9.8317	6.0885	34.4198	15.178	28.9911		24.511	50.822	12.651	64.887	169.964	64.567			804.023	68.742	6.0251	17.2844	95.038	79.9807	53.414		14.1937	82.8413	51.4098	15.088	22.4821	37.203		133.056	146.713	139.382	26.623	87.329	106.621
631.98	80.289	29.5613	17.1478	60.7558	71.7823	51.9072		82.0567	8.6991	6.2795	49.9237	16.9633	32.7845		12.961	102.473	9.356	104.009	135.449	72.8496			806.063	84.7029	6.015	27.4013	95.1566	72.4744	57.15		6.7813	75.2656	45.6404	20.7323	9.206	31.5251		117.745	93.156	118.202	63.514	54.381	89.3996
633.58	61.6241	15.9535	11.7402	55.6465	82.5536	45.5036		84.5907	8.8796	7.3536	45.333	17.1499	32.6614		9.331	128.594	8.181	136.472	76.798	71.8752			808.104	81.5922	5.1442	44.2236	94.0723	71.5914	59.3247		5.6005	42.0284	40.1716	22.0648	4.5719	22.8874		84.641	71.607	126.88	86.187	24.634	78.7898
635.18	48.8163	10.4031	10.6466	45.1273	87.511	40.5009		74.4739	9.2566	8.4857	23.7537	16.5656	26.5071		7.726	99.938	9.016	87.272	54.853	51.761			810.145	63.9417	5.5766	48.3178	90.2157	63.7068	54.3517		4.2795	13.6095	30.0921	21.8951	3.2778	14.6308		43.283	37.142	123.459	78.936	10.443	58.6526
636.78	42.1496	12.5453	13.2149	31.072	91.7156	38.1395		46.8244	7.4303	6.6863	24.7496	12.1339	19.5649		6.624	58.318	10.645	73.59	108.575	51.5504			812.185	35.1444	6.1271	45.236	77.9549	45.2101	41.9345		3.3061	4.6498	13.4321	21.7998	3.5739	9.35234		17.055	13.028	89.108	72.447	4.854	39.2984
638.38	37.2595	12.5702	12.1214	35.3179	95.3333	38.5205		41.0628	6.7702	7.4405	16.6571	11.2405	16.6342		17.73	35.848	15.612	83.6	150.688	60.6956			814.226	20.2684	7.0121	52.393	42.7299	37.3911	31.9589		2.7999	2.4423	4.8294	19.792	3.8816	6.74904		6.22	4.717	21.13	67.016	3.455	20.5076
639.979	28.7244	10.4958	7.7636	61.0847	95.3333	40.6804		32.52	9.5578	7.947	10.2753	12.7864	14.6173		15.165	19.78	26.06	87.469	151.317	59.9582			816.267	9.9727	6.8116	68.9187	17.5038	36.6079	27.9629		2.3359	2.7313	3.8421	18.766	3.6518	6.26542		2.673	4.359	10.815	33.964	3.459	11.054
641.579	17.3075	13.6873	6.0033	89.3175	95.3333	44.3298		13.8343	14.9113	4.5499	14.7834	15.3474	12.6853		6.386	8.721	32.278	56.56	88.245	38.438			818.307	8.848	5.7966	81.0941	6.7858	45.3628	29.5775		2.3333	2.7516	3.3421	11.6389	2.6923	4.55164		3.051	3.766	7.864	13.776	3.333	6.358
643.179	9.5804	23.2052	5.9479	72.7721	90.802	40.4615		8.1464	25.3528	4.4817	20.7116	16.7496	15.0884		4.664	9.014	16.542	68.699	71.585	34.1008			820.348	6.7508	5.1794	81.9073	5.1555	41.5548	28.1096		2.3333	2.8352	3.4202	5.8967	2.3597	3.36902		2.571	3.649	9.014	8.735	3.333	5.4604
644.779	6.2612	34.9158	6.0398	44.4664	86.1324	35.5631		7.2155	35.1217	4.4432	25.8333	15.6409	17.6509		4.844	13.55	7.577	98.286	73.229	39.4972			822.389	6.8509	5.2497	70.8287	5.667	27.619	23.2431		2.0898	3.0609	3.4405	3.6775	2.588	2.97134		2.113	3.715	9.42	4.992	3.355	4.719
646.379	5.6234	27.1423	6.9	45.6873	76.3017	32.3309		10.1542	23.6501	3.7314	21.3931	16.1282	15.0114		2.26	20.363	6.708	103.866	112.624	49.1642			824.429	6.209	4.2243	53.4032	5.5751	13.6414	16.6106		2.0501	3.4193	3.6292	3.6667	2.9008	3.13322		3.147	4	9.996	5.976	3.333	5.2904
647.979	6.1513	14.4548	6.5977	53.4082	80.4752	32.2174		12.2911	17.3878	4.2012	27.2264	26.1778	17.4569		1.66	33.603	6.638	71.654	141.926	51.0962			826.47	5.2929	3.7213	28.3185	5.7086	7.4707	10.1024		2.2638	3.6581	3.6667	3.6667	2.9248	3.23602		4.889	4	9.918	5.653	3.333	5.5586
649.579	5.8714	13.2446	6.6321	60.9955	94.0104	36.1508		9.2143	17.2937	4.9854	37.8452	54.6598	24.7997		2.571	47.488	8.551	38.595	126.47	44.735			828.511	5.988	3.4809	21.9824	6.2256	5.0188	8.53914		2.4555	3.9829	3.6667	3.6786	2.6728	3.2913		5.801	4.818	11.589	3.917	3.333	5.8916
651.179	5.1566	13.1101	6.7889	59.091	91.3105	35.0914		6.0056	19.1407	5.3646	55.7341	72.4855	31.7461		3.642	58.584	12.282	17.356	75.145	33.4018			830.551	5.8431	3.298	29.3539	7.655	4.7635	10.1827		2.7589	3.8716	3.5782	3.6406	2.613	3.29246		5.447	5.024	14.478	3.774	2.685	6.2816
652.779	5.4242	10.0848	8.4545	51.418	84.1124	31.8988		4.6053	23.6077	6.2053	81.4965	83.3272	39.8484		3.522	58.886	11.859	25.842	54.339	30.8896			832.592	4.7453	3.7983	41.1636	8.8029	4.8702	12.6761		2.9886	3.4552	3.3452	3.3903	2.3333	3.10252		4.583	4.178	11.854	4.169	2.303	5.4174
654.379	5.8074	8.8208	10.49	65.2056	92.9913	36.663		5.1353	28.5519	6.3134	85	85	42.0001		3.292	53.827	19.695	60.893	64.268	40.395			834.633	3.5903	4.9892	49.2593	11.9291	6.0057	15.1547		2.6715	2.572	3.994	3.5782	2.3333	3.0298		4.324	3.827	11.836	4.749	2.625	5.4722
655.979	6.1458	10.6058	14.1655	74.3453	95.3333	40.1191		4.1137	23.8461	5.5593	85	85	40.7038		5.184	37.629	23.966	85.725	62.855	43.0718			836.673	3.533	4.6702	48.212	18.7265	8.4862	16.7256		2.0602	2.3408	6.5973	3.5037	2.3333	3.36706		4.902	3.419	17.32	9.737	3.236	7.7228
657.579	5.2448	13.2654	17.6716	72.7209	83.1332	38.4072		4.5432	31.1557	5.4199	85	70.2073	39.2652		6.891	16.354	18.841	80.558	35.606	31.65			838.714	5.4969	3.7845	33.7194	23.1001	6.7786	14.5759		2.9883	2.5938	7.7325	9.2531	2.3333	4.9802		7.975	3.333	25.929	39.426	1.394	15.6114
659.179	3.2568	16.5146	20.1202	58.4048	55.7678	30.8128		5.4161	32.4277	5.6034	79.5295	35.9712	31.7896		7.217	7.912	10.683	64.829	38.193	25.7668			840.755	8.844	3.1366	22.1832	24.9514	7.9588	13.4148		5.669	3.1868	8.4726	35.1718	2.2847	10.957		13.176	3.371	26.915	115.956	1.244	32.1324
660.779	3.7324	17.4095	33.2381	42.781	51.8571	29.8036		4.7821	24.619	7.5429	71.0762	29.2667	27.4574		4.971	5.029	7.676	67.886	40.61	25.2344			842.795	11.4197	3.2578	14.3874	14.302	7.8897	10.2513		7.4552	3.4536	7.854	67.7388	2.6404	17.8284		13.677	3.198	18.993	165.752	2.13	40.75
662.379	3.8273	15.4476	33.5076	34.9689	62.9017	30.1306		4.2735	11.8822	13.1644	37.5964	46.9112	22.7655		6.034	4.851	7.98	82.788	39.4	28.2106			844.836	13.8561	3.0951	10.6765	9.0381	8.4425	9.02166		6.3665	3.1092	6.6976	78.4867	4.8775	19.9075		7.573	2.883	37.554	169.584	2.557	44.0302
663.979	4.5169	10.0825	25.9974	32.1639	48.5865	24.2694		4.272	7.573	10.9512	24.9456	69.852	23.5188		6.74	6.267	12.055	64.38	51.174	28.1232			846.877	12.483	3.1923	19.5382	7.6959	12.3514	11.0522		4.3705	2.7846	5.4302	81.212	6.7084	20.1011		3.607	5.312	52.661	169.203	3.377	46.832
665.579	5.5592	7.6383	15.3767	35.4402	29.4701	18.6969		4.6109	8.1099	12.5684	31.0509	70.3699	25.342		7.511	18.328	18.574	58.474	105.947	41.7668			848.917	8.1632	4.0296	47.5134	9.6182	14.5858	16.782		3.1027	2.8469	5.2242	68.0539	5.1525	16.876		4.502	17.563	46.478	151.196	3.967	44.7412
667.179	6.2814	5.706	10.3217	43.7535	24.0026	18.013		4.2442	6.1214	12.404	32.1087	32.2811	17.4319		8.806	32.826	48.1	85.787	125.699	60.2436
668.779	5.8931	5.3321	9.4793	52.3457	26.139	19.8378		4.2173	4.4548	15.2546	31.3045	13.232	13.6926		16.968	24.97	88.902	131.686	85.364	69.578
670.379	5.7403	5.7576	10.7666	76.1315	33.1089	26.301		4.9069	4.093	13.0263	53.03	15.1865	18.0485		26.826	6.874	49.888	137.138	48.039	53.753
671.979	6.2262	5.692	12.2307	87.9435	41.9821	30.8149		5.5595	3.6429	8.1473	73.0446	16.6057	21.4		25.357	4.637	22.491	110.946	59.146	44.5154
673.578	8.277	5.4395	13.6645	94.1951	52.0196	34.7191		5.6397	4.0109	8.2546	77.0466	14.8947	21.9693		26.801	4.446	22.061	67.549	59.591	36.0896
675.178	9.6325	5.3406	18.6087	94.5052	58.6282	37.343		5.3378	4.5191	18.15	47.7314	10.5598	17.2596		18.662	2.726	20.999	35.639	47.141	25.0334
676.778	9.2955	5.1041	27.6286	84.4618	56.3789	36.5738		5.2915	4.9844	22.9857	24.6313	15.3885	14.6563		10.791	4.91	13.226	27.304	32.956	17.8374
678.378	7.3128	4.7259	21.8888	63.9798	61.9601	31.9735		7.3701	4.5177	16.8262	22.5967	24.2901	15.1202		3.862	15.311	22.763	29.734	24.455	19.225
679.978	10.6211	4.2201	13.4334	49.3008	67.9509	29.1053		11.6665	4.2196	13.2172	27.0432	30.3513	17.2996		5.63	34.721	54.802	25.298	33.623	30.8148
681.578	13.6414	3.9667	11.7374	50.5285	68.9566	29.7661		14.4985	3.8782	11.2593	32.2652	27.8837	17.957		7.561	44.179	89.272	28.035	66.85	47.1794
683.178	10.3685	4.7774	12.7881	37.7143	49.1107	22.9518		9.4155	4.1214	8.2786	42.694	19.106	16.7231		16.115	67.452	134.621	39.933	72.376	66.0994
684.778	8.3842	5.183	14.1151	24.1216	28.9728	16.1553		11.7315	4.0192	6.5674	38.318	15.485	15.2242		73.491	64.384	149.343	40.741	84.088	82.4094
686.378	8.2883	5.71	15.8993	23.7331	17.1986	14.1659		12.9649	4.0414	9.1273	19.6424	12.9244	11.7401		110.257	33.349	119.251	28.094	71.68	72.5262
687.978	9.9174	6.0604	16.9684	25.3695	21.4423	15.9516		9.8984	5.3773	10.4807	10.8309	11.8557	9.6886		84.858	22.233	53.793	13.018	91.502	53.0808
689.578	10.6171	9.2177	31.1431	25.2526	27.4192	20.7299		5.3812	6.1161	10.7793	11.0904	11.4113	8.95566		108.446	35.146	59.77	5.492	84.281	58.627
691.178	13.0002	15.8284	59.5644	31.9187	32.5571	30.5738		5.9448	8.5941	10.95	19.0166	8.0777	10.5166		129.933	30.367	64.405	8.648	78.148	62.3002
692.778	20.8171	21.0799	82.7863	39.4228	32.523	39.3258		6.8661	16.5033	16.1627	31.5769	10.916	16.405		97.77	24.093	38.326	10.531	98.509	53.8458
694.378	40.981	22.5702	83.5065	34.5387	34.9696	43.3132		10.0381	27.3366	31.5783	38.4542	21.2747	25.7364		76	53.179	20.999	9.793	52.121	42.4184
695.978	64.196	19.0053	82.7185	24.5564	38.505	45.7962		23.894	40.4213	57.9871	37.1689	25.9576	37.0858		83.872	112.492	23.945	5.593	30.968	51.374
697.578	81.1179	16.6817	95.3273	16.1149	45.309	50.9102		39.6241	46.6121	84.9343	44.1935	25.6786	48.2085		75.716	169.188	46.734	4.038	13.899	61.915
699.178	82.6483	15.4826	94.9213	8.312	51.332	50.5392		52.8956	22.8702	81.8591	23.0365	21.0089	40.3341		50.55	126.323	80.545	4.722	10.388	54.5056
700.778	64.4851	14.7087	67.4562	6.6685	42.3653	39.1368		43.8445	9.3272	59.3242	9.7592	20.314	28.5138		33.358	78.09	83.947	5.918	6.148	41.4922
702.378	78.1872	15.1157	32.6402	7.229	39.0422	34.4429		46.1174	6.0187	30.6483	4.7733	25.0582	22.5232		17.27	40.045	74.553	6.379	2.345	28.1184
703.977	95.3333	19.0076	25.043	6.9813	36.1323	36.4995		77.8754	10.0585	15.8614	7.2876	48.2094	31.8585		4.331	26.883	88.376	3.721	4.206	25.5034
705.577	95.3333	31.6	44.2667	7.9	24.3333	40.6867		84.8125	18.1	15.8333	9.9	23.3	30.3892		5.692	22.067	67.733	1.533	8.067	21.0184
707.177	81.9598	44.3515	63.6877	10.1371	13.8727	42.8018		78.7592	25.1688	24.8242	9.7132	8.1217	29.3174		15.29	24.416	36.601	2.236	9.598	17.6282
708.777	59.6161	42.4878	85.1303	14.7175	11.3261	42.6556		52.0671	16.2165	35.175	5.0783	4.9943	22.7062		42.381	28.019	55.827	3.333	8.239	27.5598
710.377	24.8101	39.0605	89.7803	13.6688	18.2369	37.1113		22.5157	21.6422	43.0575	5.7073	4.8631	19.5572		112.622	30.779	74.417	3.038	6.208	45.4128
711.977	12.1004	45.0068	95.3333	9.8426	15.9524	35.6471		12.1611	26.4577	41.8251	5.1069	5.3022	18.1706		114.777	27.096	58.26	3.238	4.288	41.5318
713.577	8.0223	45.4065	89.15	6.4382	14.1258	32.6286		7.1452	31.5124	39.8347	4.6704	4.3414	17.5008		74.917	22.922	20.596	4.878	5.283	25.7192
715.177	6.2938	32.149	62.1515	5.3744	21.3971	25.4732		5.4526	22.096	49.5229	4.6667	7.6168	17.871		29.094	11.258	6.925	6.281	6.821	12.0758
716.777	8.431	30.15	44.311	8.7896	26.5173	23.6398		8.0179	25.7699	46.8426	4.9774	18.4929	20.8201		26.152	7.906	7.173	5.993	12.58	11.9608
718.377	14.8928	29.9274	24.8968	14.1234	27.6052	22.2891		14.9755	29.2113	27.2386	6.2431	23.4077	20.2152		23.579	5.161	14.836	6.307	20.652	14.107
719.977	24.9145	25.4122	18.7183	9.1395	20.5382	19.7445		21.102	32.3349	20.1241	5.4974	12.3842	18.2885		24.317	5.396	18.403	4.174	21.3	14.718
721.577	35.9734	18.7922	16.2699	4.4817	22.4838	19.6002		43.8426	22.7385	11.5449	4.6572	5.7298	17.7026		10.128	6.033	12.507	6.321	16.426	10.283
723.177	33.7477	11.7806	12.6425	3.7777	18.8962	16.1689		52.274	14.3427	7.5464	3.992	4.5698	16.545		13.183	6.439	9.182	4.901	13.034	9.3478
724.777	21.1949	6.4727	7.6095	3.4286	14.8983	10.7208		38.94	7.3279	6.3392	4.5318	5.4247	12.5127		10.365	7.457	8.488	3.445	14.736	8.8982
726.377	9.4925	5.0855	5.7607	3.1626	12.5761	7.21548		15.7808	6.256	6.4132	4.1874	8.479	8.22328		8.822	6.331	10.975	4.247	14.699	9.0148
727.977	12.6979	4.8512	6.619	3.2917	11.9524	7.88244		12.6562	6.5952	5.5952	3.7024	9.4345	7.5967		9.946	7.929	18.845	5.167	10.548	10.487
729.577	13.8403	5.1533	6.7726	4.2044	13.2722	8.64856		8.4858	6.861	4.5873	3.3512	7.6364	6.18434		15.989	11.073	23.256	3.956	6.957	12.2462
731.177	10.5387	5.4452	7.0735	5.5423	13.1098	8.3419		6.5957	6.3593	4.978	3.7711	5.5569	5.4522		29.791	14.943	16.118	3.114	11.389	15.071
732.777	5.704	6.3376	8.5144	6.2494	10.2227	7.40562		5.6276	4.6368	4.7523	4.2262	5.4202	4.93262		55.179	25.677	7.481	2.295	23.105	22.7474
734.377	8.1141	8.3572	9.0113	6.1721	8.4329	8.01752		6.7024	3.9285	3.8176	4.502	4.649	4.7199		97.925	55.151	2.708	2.366	32.406	38.1112
735.976	9.6195	9.8142	8.2202	5.8137	7.702	8.23392		9.0203	5.9583	3.8963	4.4448	4.6782	5.59958		150.794	99.155	1.97	4.303	54.238	62.092
737.576	12.1476	12.9504	6.7277	5.3986	7.3835	8.92156		11.6753	8.0282	4.6515	3.7421	4.8293	6.58528		170	119.043	1.414	4.761	85.059	76.0554
739.176	24.719	16.6265	7.4991	4.9027	8.9661	12.5427		10.9333	10.6259	4.5283	3.0839	4.4176	6.7178		162.381	48.776	1.693	3.111	92.141	61.6204
740.776	54.4367	25.9682	8.2106	4.6159	12.4509	21.1365		18.3372	11.0822	5.4092	3.0818	3.9777	8.37762		147.715	24.875	2.052	2.583	52.196	45.8842
742.376	71.4508	40.6808	7.8335	5.4377	19.8998	29.0605		29.5349	7.8265	5.6954	3.5389	3.183	9.95574		134.99	14.535	3.437	17.243	50.302	44.1014
743.976	78.0302	46.1992	5.0394	8.3217	31.0214	33.7224		36.1582	9.1351	4.5709	3.809	4.0739	11.5494		148.622	21.414	6.6	29.928	61.415	53.5958
745.576	88.0064	43.3444	4.6388	10.5377	48.5298	39.0114		59.5044	17.0063	4.7004	3.4087	9.9164	18.9072		166.601	33.112	8.867	29.682	39.16	55.4844
747.176	90.1832	36.8047	4.8096	11.9336	57.1803	40.1823		56.1664	18.6328	4.0587	3.1638	23.0707	21.0185		170	49.574	10.319	19.931	20.515	54.0678
748.776	89.9146	27.8441	3.6951	10.0039	51.6921	36.63		52.8615	18.8422	3.1008	3.196	50.5665	25.7134		155.149	54.906	14.166	17.227	17.224	51.7344
750.376	93.189	27.2571	3.4381	10.3143	51.9524	37.2302		59.4783	22.4667	4	4.3524	78.6095	33.7814		167.316	61.41	18.362	21.676	30.324	59.8176
751.976	95.3333	21.265	3.6998	11.5848	40.9595	34.5685		74.9762	38.2111	4.1386	5.4404	74.3108	39.4154		119.451	57.507	55.591	26.12	51.918	62.1174
753.576	95.3333	14.3084	5.0375	15.1659	23.4825	30.6655		72.3804	40.8773	4.0507	6.3422	47.1661	34.1633		48.526	39.633	95.478	29.023	74.863	57.5046
755.176	95.3333	14.7291	10.856	25.6065	12.6726	31.8395		50.0322	14.0459	3.9293	7.4045	13.6211	17.8066		9.735	27.865	71.652	24.066	99.875	46.6386
756.776	95.3333	20.7334	25.7471	26.5991	11.7976	36.0421		44.3548	18.5678	5.7932	8.5058	7.3685	16.918		4.579	27.968	54.326	26.104	127.868	48.169
758.376	95.3333	27.8311	47.1996	17.3646	10.6655	39.6788		35.9644	33.165	10.6058	8.1086	4.9409	18.5569		6.158	30.787	31.865	43.195	141.45	50.691
759.976	95.3333	39.2573	66.736	15.8406	12.2719	45.8878		27.4189	48.5305	22.4399	7.2817	5.411	22.2164		9.56	16.843	24.175	74.281	157.274	56.4266
761.576	93.9774	43.7423	88.8381	16.7315	12.4565	51.1492		20.9655	43.944	38.3577	7.0176	6.592	23.3754		15.598	10.533	46.778	94.854	120.755	57.7036
763.176	46.8551	40.8321	91.4144	21.2231	11.6501	42.395		16.4471	38.2542	46.4476	8.3289	13.5753	24.6106		17.526	4.824	69.68	61.567	85.237	47.7668
764.776	14.9039	33.351	86.8292	22.2812	20.2686	35.5268		10.0215	28.2621	53.502	12.1716	31.4293	27.0773		14.918	4.099	87.099	22.784	71.258	40.0316
766.375	7.3649	20.1034	65.0636	19.2954	42.6297	30.8914		6.7654	27.6018	34.8288	14.8166	53.4776	27.498		15.949	7.537	75.478	12.159	72.532	36.731
767.975	6.3955	12.6194	30.5283	23.9238	65.4838	27.7902		5.5321	14.9066	17.9258	18.877	64.0064	24.2496		17.31	4.12	50.31	7.382	55.493	26.923
769.575	7.2036	6.9361	17.3139	21.1395	61.2951	22.7776		4.6069	8.0965	10.1462	31.8639	59.6532	22.8733		10.665	2.583	29.1	5.916	25.751	14.803
771.175	9.1565	4.7745	25.268	20.7003	32.7483	18.5295		3.8657	6.9574	12.967	35.8131	37.4665	19.4139		7.225	0.674	31.146	7.714	7.132	10.7782
772.775	14.742	7.1845	36.9429	15.3667	25.4738	19.942		5.178	6.5607	16.1	22.2524	24.8548	14.9892		5.913	1.152	56.517	3.636	2.54	13.9516
774.375	28.7031	6.4769	47.1133	9.6409	18.4865	22.0841		7.8934	5.5774	15.0912	9.5105	12.99	10.2125		5.287	1.928	45.812	2.297	3.648	11.7944
775.975	44.3887	4.6006	57.3994	6.552	12.4538	25.0789		16.7117	5.1992	13.6754	8.7094	7.8688	10.4329		4.918	2.9	22.529	2.855	13.887	9.4178
777.575	49.7213	3.1858	72.2822	6.2984	9.7721	28.252		28.3626	4.973	18.2766	3.0705	13.0291	13.5424		4.511	4.334	6.409	3.321	48.119	13.3388
779.175	25.3621	3.3986	80.4132	4.6462	9.9314	24.7503		46.1534	3.9939	27.7873	1.7289	12.8534	18.5034		4.051	3.582	4.278	3.621	94.614	22.0292
780.775	10.4556	3.744	74.8544	3.3514	8.1792	20.1169		33.1071	3.3367	32.1286	2.0072	10.0755	16.131		2.978	2.701	2.709	3.278	105.235	23.3802
782.375	5.16	3.9653	50.4221	2.6667	3.4594	13.1347		19.9533	3.0577	29.6592	2.6553	5.7682	12.2187		4.689	2	0.821	3.266	81.079	18.371
783.975	3.6667	3.9583	27.8854	2.9271	4.625	8.6125		9.3333	3.0417	23.0729	2.7604	2.7812	8.1979		4.667	2.312	3.833	3.146	57.042	14.2

## Sheet: Fig. 8A
Source data for bar graphs in Fig 8A
ca1_d - dorsal CA1, ca3_d - dorsal CA3, ca1_v - ventral CA1, ca3_v - ventral CA3, mc - mossy cells, dg_d - dorsal DG, dg_v - ventral DG
gene_id	gene_short_name	rep_name	sample_name	replicate	fpkm
ENSMUSG00000016150	Odz1/Tenm1	ca1_d_0	ca1_d	0	13.6815
ENSMUSG00000016150	Odz1/Tenm1	ca1_d_1	ca1_d	1	12.6879
ENSMUSG00000016150	Odz1/Tenm1	ca1_d_2	ca1_d	2	12.2475
ENSMUSG00000016150	Odz1/Tenm1	ca1_v_0	ca1_v	0	34.8938
ENSMUSG00000016150	Odz1/Tenm1	ca1_v_1	ca1_v	1	43.056
ENSMUSG00000016150	Odz1/Tenm1	ca1_v_2	ca1_v	2	51.9928
ENSMUSG00000016150	Odz1/Tenm1	ca2_0	ca2	0	3.18838
ENSMUSG00000016150	Odz1/Tenm1	ca2_1	ca2	1	3.12289
ENSMUSG00000016150	Odz1/Tenm1	ca2_2	ca2	2	2.59968
ENSMUSG00000016150	Odz1/Tenm1	ca3_d_0	ca3_d	0	1.72232
ENSMUSG00000016150	Odz1/Tenm1	ca3_d_1	ca3_d	1	1.42414
ENSMUSG00000016150	Odz1/Tenm1	ca3_d_2	ca3_d	2	0.69132
ENSMUSG00000016150	Odz1/Tenm1	ca3_v_0	ca3_v	0	19.456
ENSMUSG00000016150	Odz1/Tenm1	ca3_v_1	ca3_v	1	20.6302
ENSMUSG00000016150	Odz1/Tenm1	ca3_v_2	ca3_v	2	26.5753
ENSMUSG00000016150	Odz1/Tenm1	mc_0	mc	0	24.6048
ENSMUSG00000016150	Odz1/Tenm1	mc_1	mc	1	24.5356
ENSMUSG00000016150	Odz1/Tenm1	mc_2	mc	2	21.5123
ENSMUSG00000016150	Odz1/Tenm1	dg_d_0	dg_d	0	56.2043
ENSMUSG00000016150	Odz1/Tenm1	dg_d_1	dg_d	1	62.4687
ENSMUSG00000016150	Odz1/Tenm1	dg_d_2	dg_d	2	53.1728
ENSMUSG00000016150	Odz1/Tenm1	dg_v_0	dg_v	0	52.885
ENSMUSG00000016150	Odz1/Tenm1	dg_v_1	dg_v	1	56.2576
ENSMUSG00000016150	Odz1/Tenm1	dg_v_2	dg_v	2	56.7701
ENSMUSG00000049336	Odz2/Tenm2	ca1_d_0	ca1_d	0	91.6125
ENSMUSG00000049336	Odz2/Tenm2	ca1_d_1	ca1_d	1	72.5943
ENSMUSG00000049336	Odz2/Tenm2	ca1_d_2	ca1_d	2	86.3254
ENSMUSG00000049336	Odz2/Tenm2	ca1_v_0	ca1_v	0	97.0952
ENSMUSG00000049336	Odz2/Tenm2	ca1_v_1	ca1_v	1	91.038
ENSMUSG00000049336	Odz2/Tenm2	ca1_v_2	ca1_v	2	81.8066
ENSMUSG00000049336	Odz2/Tenm2	ca2_0	ca2	0	17.5191
ENSMUSG00000049336	Odz2/Tenm2	ca2_1	ca2	1	28.4768
ENSMUSG00000049336	Odz2/Tenm2	ca2_2	ca2	2	30.7679
ENSMUSG00000049336	Odz2/Tenm2	ca3_d_0	ca3_d	0	55.2479
ENSMUSG00000049336	Odz2/Tenm2	ca3_d_1	ca3_d	1	55.7141
ENSMUSG00000049336	Odz2/Tenm2	ca3_d_2	ca3_d	2	58.5448
ENSMUSG00000049336	Odz2/Tenm2	ca3_v_0	ca3_v	0	105.125
ENSMUSG00000049336	Odz2/Tenm2	ca3_v_1	ca3_v	1	111.19
ENSMUSG00000049336	Odz2/Tenm2	ca3_v_2	ca3_v	2	87.5537
ENSMUSG00000049336	Odz2/Tenm2	mc_0	mc	0	68.1374
ENSMUSG00000049336	Odz2/Tenm2	mc_1	mc	1	77.1669
ENSMUSG00000049336	Odz2/Tenm2	mc_2	mc	2	74.4212
ENSMUSG00000049336	Odz2/Tenm2	dg_d_0	dg_d	0	46.8677
ENSMUSG00000049336	Odz2/Tenm2	dg_d_1	dg_d	1	15.4405
ENSMUSG00000049336	Odz2/Tenm2	dg_d_2	dg_d	2	22.3471
ENSMUSG00000049336	Odz2/Tenm2	dg_v_0	dg_v	0	146.433
ENSMUSG00000049336	Odz2/Tenm2	dg_v_1	dg_v	1	153.239
ENSMUSG00000049336	Odz2/Tenm2	dg_v_2	dg_v	2	172.43
ENSMUSG00000031561	Odz3/Tenm3	ca1_d_0	ca1_d	0	96.7235
ENSMUSG00000031561	Odz3/Tenm3	ca1_d_1	ca1_d	1	108.788
ENSMUSG00000031561	Odz3/Tenm3	ca1_d_2	ca1_d	2	79.1405
ENSMUSG00000031561	Odz3/Tenm3	ca1_v_0	ca1_v	0	46.3669
ENSMUSG00000031561	Odz3/Tenm3	ca1_v_1	ca1_v	1	50.3218
ENSMUSG00000031561	Odz3/Tenm3	ca1_v_2	ca1_v	2	48.4789
ENSMUSG00000031561	Odz3/Tenm3	ca2_0	ca2	0	2.60021
ENSMUSG00000031561	Odz3/Tenm3	ca2_1	ca2	1	2.36302
ENSMUSG00000031561	Odz3/Tenm3	ca2_2	ca2	2	7.42201
ENSMUSG00000031561	Odz3/Tenm3	ca3_d_0	ca3_d	0	6.44564
ENSMUSG00000031561	Odz3/Tenm3	ca3_d_1	ca3_d	1	4.3155
ENSMUSG00000031561	Odz3/Tenm3	ca3_d_2	ca3_d	2	3.62426
ENSMUSG00000031561	Odz3/Tenm3	ca3_v_0	ca3_v	0	24.5916
ENSMUSG00000031561	Odz3/Tenm3	ca3_v_1	ca3_v	1	28.4761
ENSMUSG00000031561	Odz3/Tenm3	ca3_v_2	ca3_v	2	19.2486
ENSMUSG00000031561	Odz3/Tenm3	mc_0	mc	0	20.7534
ENSMUSG00000031561	Odz3/Tenm3	mc_1	mc	1	20.2391
ENSMUSG00000031561	Odz3/Tenm3	mc_2	mc	2	30.4302
ENSMUSG00000031561	Odz3/Tenm3	dg_d_0	dg_d	0	31.9364
ENSMUSG00000031561	Odz3/Tenm3	dg_d_1	dg_d	1	11.0096
ENSMUSG00000031561	Odz3/Tenm3	dg_d_2	dg_d	2	11.7307
ENSMUSG00000031561	Odz3/Tenm3	dg_v_0	dg_v	0	6.89439
ENSMUSG00000031561	Odz3/Tenm3	dg_v_1	dg_v	1	15.211
ENSMUSG00000031561	Odz3/Tenm3	dg_v_2	dg_v	2	7.51711
ENSMUSG00000048078	Odz4/Tenm4	ca1_d_0	ca1_d	0	14.0828
ENSMUSG00000048078	Odz4/Tenm4	ca1_d_1	ca1_d	1	19.1734
ENSMUSG00000048078	Odz4/Tenm4	ca1_d_2	ca1_d	2	18.9688
ENSMUSG00000048078	Odz4/Tenm4	ca1_v_0	ca1_v	0	56.1491
ENSMUSG00000048078	Odz4/Tenm4	ca1_v_1	ca1_v	1	48.0176
ENSMUSG00000048078	Odz4/Tenm4	ca1_v_2	ca1_v	2	32.8213
ENSMUSG00000048078	Odz4/Tenm4	ca2_0	ca2	0	14.2423
ENSMUSG00000048078	Odz4/Tenm4	ca2_1	ca2	1	19.1126
ENSMUSG00000048078	Odz4/Tenm4	ca2_2	ca2	2	11.2101
ENSMUSG00000048078	Odz4/Tenm4	ca3_d_0	ca3_d	0	21.3683
ENSMUSG00000048078	Odz4/Tenm4	ca3_d_1	ca3_d	1	17.1581
ENSMUSG00000048078	Odz4/Tenm4	ca3_d_2	ca3_d	2	10.1022
ENSMUSG00000048078	Odz4/Tenm4	ca3_v_0	ca3_v	0	56.2875
ENSMUSG00000048078	Odz4/Tenm4	ca3_v_1	ca3_v	1	58.2218
ENSMUSG00000048078	Odz4/Tenm4	ca3_v_2	ca3_v	2	45.2658
ENSMUSG00000048078	Odz4/Tenm4	mc_0	mc	0	51.9213
ENSMUSG00000048078	Odz4/Tenm4	mc_1	mc	1	38.8773
ENSMUSG00000048078	Odz4/Tenm4	mc_2	mc	2	47.1853
ENSMUSG00000048078	Odz4/Tenm4	dg_d_0	dg_d	0	0.0748389
ENSMUSG00000048078	Odz4/Tenm4	dg_d_1	dg_d	1	0.0497133
ENSMUSG00000048078	Odz4/Tenm4	dg_d_2	dg_d	2	0.479795
ENSMUSG00000048078	Odz4/Tenm4	dg_v_0	dg_v	0	38.9059
ENSMUSG00000048078	Odz4/Tenm4	dg_v_1	dg_v	1	22.2932
ENSMUSG00000048078	Odz4/Tenm4	dg_v_2	dg_v	2	27.3049

## Sheet: Fig. 8B
Source data for bar graphs in Fig 8B
ca1_d - dorsal CA1, ca3_d - dorsal CA3, ca1_v - ventral CA1, ca3_v - ventral CA3, mc - mossy cells, dg_d - dorsal DG, dg_v - ventral DG
gene_id	gene_short_name	rep_name	sample_name	replicate	fpkm
ENSMUSG00000013033	Lphn1	ca1_d_0	ca1_d	0	198.024
ENSMUSG00000013033	Lphn1	ca1_d_1	ca1_d	1	204.597
ENSMUSG00000013033	Lphn1	ca1_d_2	ca1_d	2	177.918
ENSMUSG00000013033	Lphn1	ca1_v_0	ca1_v	0	125.643
ENSMUSG00000013033	Lphn1	ca1_v_1	ca1_v	1	118.61
ENSMUSG00000013033	Lphn1	ca1_v_2	ca1_v	2	163.88
ENSMUSG00000013033	Lphn1	ca2_0	ca2	0	158.179
ENSMUSG00000013033	Lphn1	ca2_1	ca2	1	135.547
ENSMUSG00000013033	Lphn1	ca2_2	ca2	2	146.415
ENSMUSG00000013033	Lphn1	ca3_d_0	ca3_d	0	184.251
ENSMUSG00000013033	Lphn1	ca3_d_1	ca3_d	1	175.185
ENSMUSG00000013033	Lphn1	ca3_d_2	ca3_d	2	123.885
ENSMUSG00000013033	Lphn1	ca3_v_0	ca3_v	0	119.172
ENSMUSG00000013033	Lphn1	ca3_v_1	ca3_v	1	122.578
ENSMUSG00000013033	Lphn1	ca3_v_2	ca3_v	2	127.458
ENSMUSG00000013033	Lphn1	mc_0	mc	0	74.0587
ENSMUSG00000013033	Lphn1	mc_1	mc	1	81.7783
ENSMUSG00000013033	Lphn1	mc_2	mc	2	91.2835
ENSMUSG00000013033	Lphn1	dg_d_0	dg_d	0	479.556
ENSMUSG00000013033	Lphn1	dg_d_1	dg_d	1	82.8696
ENSMUSG00000013033	Lphn1	dg_d_2	dg_d	2	116.727
ENSMUSG00000013033	Lphn1	dg_v_0	dg_v	0	109.037
ENSMUSG00000013033	Lphn1	dg_v_1	dg_v	1	115.289
ENSMUSG00000013033	Lphn1	dg_v_2	dg_v	2	82.5612
ENSMUSG00000028184	Lphn2	ca1_d_0	ca1_d	0	25.4318
ENSMUSG00000028184	Lphn2	ca1_d_1	ca1_d	1	16.677
ENSMUSG00000028184	Lphn2	ca1_d_2	ca1_d	2	18.3407
ENSMUSG00000028184	Lphn2	ca1_v_0	ca1_v	0	27.907
ENSMUSG00000028184	Lphn2	ca1_v_1	ca1_v	1	32.9363
ENSMUSG00000028184	Lphn2	ca1_v_2	ca1_v	2	25.4289
ENSMUSG00000028184	Lphn2	ca2_0	ca2	0	0.240083
ENSMUSG00000028184	Lphn2	ca2_1	ca2	1	0.0480895
ENSMUSG00000028184	Lphn2	ca2_2	ca2	2	0.990815
ENSMUSG00000028184	Lphn2	ca3_d_0	ca3_d	0	0.711094
ENSMUSG00000028184	Lphn2	ca3_d_1	ca3_d	1	0.432297
ENSMUSG00000028184	Lphn2	ca3_d_2	ca3_d	2	0.632171
ENSMUSG00000028184	Lphn2	ca3_v_0	ca3_v	0	0.242513
ENSMUSG00000028184	Lphn2	ca3_v_1	ca3_v	1	0.395084
ENSMUSG00000028184	Lphn2	ca3_v_2	ca3_v	2	0.937096
ENSMUSG00000028184	Lphn2	mc_0	mc	0	0.491115
ENSMUSG00000028184	Lphn2	mc_1	mc	1	0.256984
ENSMUSG00000028184	Lphn2	mc_2	mc	2	0.103787
ENSMUSG00000028184	Lphn2	dg_d_0	dg_d	0	0.398551
ENSMUSG00000028184	Lphn2	dg_d_1	dg_d	1	1.86834
ENSMUSG00000028184	Lphn2	dg_d_2	dg_d	2	1.99825
ENSMUSG00000028184	Lphn2	dg_v_0	dg_v	0	0.756528
ENSMUSG00000028184	Lphn2	dg_v_1	dg_v	1	1.07755
ENSMUSG00000028184	Lphn2	dg_v_2	dg_v	2	0.563035
ENSMUSG00000037605	Lphn3	ca1_d_0	ca1_d	0	149.719
ENSMUSG00000037605	Lphn3	ca1_d_1	ca1_d	1	122.263
ENSMUSG00000037605	Lphn3	ca1_d_2	ca1_d	2	140.803
ENSMUSG00000037605	Lphn3	ca1_v_0	ca1_v	0	141.003
ENSMUSG00000037605	Lphn3	ca1_v_1	ca1_v	1	158.545
ENSMUSG00000037605	Lphn3	ca1_v_2	ca1_v	2	148.496
ENSMUSG00000037605	Lphn3	ca2_0	ca2	0	34.5311
ENSMUSG00000037605	Lphn3	ca2_1	ca2	1	38.2203
ENSMUSG00000037605	Lphn3	ca2_2	ca2	2	41.332
ENSMUSG00000037605	Lphn3	ca3_d_0	ca3_d	0	69.2251
ENSMUSG00000037605	Lphn3	ca3_d_1	ca3_d	1	104.608
ENSMUSG00000037605	Lphn3	ca3_d_2	ca3_d	2	71.7835
ENSMUSG00000037605	Lphn3	ca3_v_0	ca3_v	0	54.7878
ENSMUSG00000037605	Lphn3	ca3_v_1	ca3_v	1	57.2162
ENSMUSG00000037605	Lphn3	ca3_v_2	ca3_v	2	59.0865
ENSMUSG00000037605	Lphn3	mc_0	mc	0	30.3723
ENSMUSG00000037605	Lphn3	mc_1	mc	1	33.2187
ENSMUSG00000037605	Lphn3	mc_2	mc	2	36.056
ENSMUSG00000037605	Lphn3	dg_d_0	dg_d	0	154.178
ENSMUSG00000037605	Lphn3	dg_d_1	dg_d	1	30.6961
ENSMUSG00000037605	Lphn3	dg_d_2	dg_d	2	94.9504
ENSMUSG00000037605	Lphn3	dg_v_0	dg_v	0	32.8687
ENSMUSG00000037605	Lphn3	dg_v_1	dg_v	1	38.1523
ENSMUSG00000037605	Lphn3	dg_v_2	dg_v	2	32.8576

## Sheet: Fig. 8C
Source data for bar graphs in Fig 8C
ca1_d - dorsal CA1, ca3_d - dorsal CA3, ca1_v - ventral CA1, ca3_v - ventral CA3, mc - mossy cells, dg_d - dorsal DG, dg_v - ventral DG
gene_id	gene_short_name	rep_name	sample_name	replicate	fpkm
ENSMUSG00000047787	Flrt1	ca1_d_0	ca1_d	0	4.62868
ENSMUSG00000047787	Flrt1	ca1_d_1	ca1_d	1	4.08513
ENSMUSG00000047787	Flrt1	ca1_d_2	ca1_d	2	1.68158
ENSMUSG00000047787	Flrt1	ca1_v_0	ca1_v	0	7.52697
ENSMUSG00000047787	Flrt1	ca1_v_1	ca1_v	1	10.4756
ENSMUSG00000047787	Flrt1	ca1_v_2	ca1_v	2	6.56508
ENSMUSG00000047787	Flrt1	ca2_0	ca2	0	2.94108
ENSMUSG00000047787	Flrt1	ca2_1	ca2	1	3.11157
ENSMUSG00000047787	Flrt1	ca2_2	ca2	2	2.33395
ENSMUSG00000047787	Flrt1	ca3_d_0	ca3_d	0	1.43491
ENSMUSG00000047787	Flrt1	ca3_d_1	ca3_d	1	1.32819
ENSMUSG00000047787	Flrt1	ca3_d_2	ca3_d	2	1.02526
ENSMUSG00000047787	Flrt1	ca3_v_0	ca3_v	0	5.97742
ENSMUSG00000047787	Flrt1	ca3_v_1	ca3_v	1	5.0795
ENSMUSG00000047787	Flrt1	ca3_v_2	ca3_v	2	6.452
ENSMUSG00000047787	Flrt1	mc_0	mc	0	6.50608
ENSMUSG00000047787	Flrt1	mc_1	mc	1	13.0648
ENSMUSG00000047787	Flrt1	mc_2	mc	2	9.21939
ENSMUSG00000047787	Flrt1	dg_d_0	dg_d	0	0.0251127
ENSMUSG00000047787	Flrt1	dg_d_1	dg_d	1	0.0558843
ENSMUSG00000047787	Flrt1	dg_d_2	dg_d	2	0.0279186
ENSMUSG00000047787	Flrt1	dg_v_0	dg_v	0	2.42514
ENSMUSG00000047787	Flrt1	dg_v_1	dg_v	1	1.25474
ENSMUSG00000047787	Flrt1	dg_v_2	dg_v	2	0.899627
ENSMUSG00000047414	Flrt2	ca1_d_0	ca1_d	0	67.1788
ENSMUSG00000047414	Flrt2	ca1_d_1	ca1_d	1	53.4983
ENSMUSG00000047414	Flrt2	ca1_d_2	ca1_d	2	64.0992
ENSMUSG00000047414	Flrt2	ca1_v_0	ca1_v	0	43.0693
ENSMUSG00000047414	Flrt2	ca1_v_1	ca1_v	1	61.796
ENSMUSG00000047414	Flrt2	ca1_v_2	ca1_v	2	16.9351
ENSMUSG00000047414	Flrt2	ca2_0	ca2	0	81.6728
ENSMUSG00000047414	Flrt2	ca2_1	ca2	1	83.2166
ENSMUSG00000047414	Flrt2	ca2_2	ca2	2	86.6261
ENSMUSG00000047414	Flrt2	ca3_d_0	ca3_d	0	23.1184
ENSMUSG00000047414	Flrt2	ca3_d_1	ca3_d	1	21.8892
ENSMUSG00000047414	Flrt2	ca3_d_2	ca3_d	2	22.3091
ENSMUSG00000047414	Flrt2	ca3_v_0	ca3_v	0	19.3619
ENSMUSG00000047414	Flrt2	ca3_v_1	ca3_v	1	25.9306
ENSMUSG00000047414	Flrt2	ca3_v_2	ca3_v	2	36.4629
ENSMUSG00000047414	Flrt2	mc_0	mc	0	21.1493
ENSMUSG00000047414	Flrt2	mc_1	mc	1	24.3053
ENSMUSG00000047414	Flrt2	mc_2	mc	2	23.8937
ENSMUSG00000047414	Flrt2	dg_d_0	dg_d	0	5.0778
ENSMUSG00000047414	Flrt2	dg_d_1	dg_d	1	17.7207
ENSMUSG00000047414	Flrt2	dg_d_2	dg_d	2	7.98697
ENSMUSG00000047414	Flrt2	dg_v_0	dg_v	0	4.3252
ENSMUSG00000047414	Flrt2	dg_v_1	dg_v	1	16.7074
ENSMUSG00000047414	Flrt2	dg_v_2	dg_v	2	6.27763
ENSMUSG00000051379	Flrt3	ca1_d_0	ca1_d	0	8.19955
ENSMUSG00000051379	Flrt3	ca1_d_1	ca1_d	1	4.72963
ENSMUSG00000051379	Flrt3	ca1_d_2	ca1_d	2	6.89669
ENSMUSG00000051379	Flrt3	ca1_v_0	ca1_v	0	24.9337
ENSMUSG00000051379	Flrt3	ca1_v_1	ca1_v	1	16.1481
ENSMUSG00000051379	Flrt3	ca1_v_2	ca1_v	2	19.6324
ENSMUSG00000051379	Flrt3	ca2_0	ca2	0	39.7875
ENSMUSG00000051379	Flrt3	ca2_1	ca2	1	32.8614
ENSMUSG00000051379	Flrt3	ca2_2	ca2	2	44.2074
ENSMUSG00000051379	Flrt3	ca3_d_0	ca3_d	0	48.4479
ENSMUSG00000051379	Flrt3	ca3_d_1	ca3_d	1	63.7085
ENSMUSG00000051379	Flrt3	ca3_d_2	ca3_d	2	54.7843
ENSMUSG00000051379	Flrt3	ca3_v_0	ca3_v	0	91.5619
ENSMUSG00000051379	Flrt3	ca3_v_1	ca3_v	1	103.325
ENSMUSG00000051379	Flrt3	ca3_v_2	ca3_v	2	65.898
ENSMUSG00000051379	Flrt3	mc_0	mc	0	38.2666
ENSMUSG00000051379	Flrt3	mc_1	mc	1	35.8305
ENSMUSG00000051379	Flrt3	mc_2	mc	2	48.5627
ENSMUSG00000051379	Flrt3	dg_d_0	dg_d	0	21.3252
ENSMUSG00000051379	Flrt3	dg_d_1	dg_d	1	45.188
ENSMUSG00000051379	Flrt3	dg_d_2	dg_d	2	36.4293
ENSMUSG00000051379	Flrt3	dg_v_0	dg_v	0	19.9772
ENSMUSG00000051379	Flrt3	dg_v_1	dg_v	1	27.0804
ENSMUSG00000051379	Flrt3	dg_v_2	dg_v	2	39.269

## Sheet: Fig 8F
Source data for heatmaps in Fig 8F
Color codes represent repleated values as derived from original quanitification output
P30						P30						P30
Flrt1						Flrt2						Flrt3
	L - M						L - M						L - M
ca1so	0	0.83	0.31	0.01		ca1so	0.03	0.03	0.17	0.35		ca1so	0.64	5.55	2.79	1.54
ca1sp	2	30.23	21.29	16.6		ca1sp	2.26	6.44	25.64	28.59		ca1sp	31.46	34.71	37.64	38.4
ca1sr	0.1	0.45	0.02	0.16		ca1sr	0.01	0.05	0	0.01		ca1sr	0.76	1.83	1.03	1.38
ca1slm	0	0.12	0.81	0.52		ca1slm	0	0.04	0.09	0.1		ca1slm	0.73	1.4	2.36	2.53
ca2so	0	0.47	0.1	0.38		ca2so	0.04	0.03	1.75	0.9		ca2so	1.78	4.14	6.61	3.1
ca2sp	0	8.86	17.52	0.9		ca2sp	2.78	12.91	31.14	22.73		ca2sp	47.93	48.79	49.53	50.16
ca2sr	0	1.07	1.36	0.03		ca2sr	0	0.6	2.54	0		ca2sr	1.91	8.67	8.1	3.96
ca2slm	0.05	0.49	0	0		ca2slm	0	0	0	0		ca2slm	1.16	4.05	1.47	1.59
ca3so	0	0.05	0.01	0.31		ca3so	0	0.09	0.3	0.18		ca3so	0.92	4.08	6.55	9.05
ca3sp	0.04	0.47	0.26	1.1		ca3sp	0.33	0.41	2.38	0.76		ca3sp	43.99	64.22	54.53	49.81
ca3sr	0.1	0.1	0.11	0		ca3sr	0.01	0.09	0.12	0		ca3sr	3.65	6.14	4.24	10.22
ca3slm	0.01	0.05	2	0.24		ca3slm	0.12	0	0	0		ca3slm	1.62	1.63	3.34	2.61
dgmo	0	0.03	0.06	0.05		dgmo	0.04	0.1	0.06	0.01		dgmo	1.37	1.21	1.94	1.72
sg	0.25	1.44	2.09	1.66		sg	0.07	0.35	0.32	0.61		sg	33.57	41.99	44.61	50.59
po	0.41	3.32	1.92	1.71		po	0.34	0.63	0.75	0.58		po	12.9	16.13	20.64	14.72
sub	1.33	7.91	6.31	7.05		sub	0.13	0.17	0.14	0.39		sub	12.45	18.3	17.13	14.01
pre	0.08					pre	0.16					pre	19.55
EC-L1	0.08					EC-L1	0.04					EC-L1	3.9
EC-L2	1.24					EC-L2	0.07					EC-L2	25.61
EC-L3	1.65					EC-L3	0.01					EC-L3	23.01
EC-L4	0.28					EC-L4	0.32					EC-L4	10.02
EC-L5/6	0.25					EC-L5/6	0.14					EC-L5/6	10.03

## Sheet: Fig9A-B
Source data for heatmap in Fig 9A-B
Color codes represent repeated values as derived from ASCOT original datasets (9A) and Dropviz RNA-seq datasets (9B)
Fig. 9A													Fig. 9B
	Tenm1	Tenm2	Tenm3	Tenm4	Adgrl1	Adgrl2	Adgrl3	Flrt1	Flrt2	Flrt3				Tenm1	Tenm2	Tenm3	Tenm4	Lphn1	Lphn2	Lphn3	Flrt1	Flrt2	Flrt3
(hippocampus) PV interneurons	4.014	3.55067	2.64333	3.116	7.547	2.051	4.59233	0.282333	2.38033	0.632667			Interneuron_Gad2	51.4837	46.0833	23.7429	21.1707	36.1555	4.71366	16.3756	18.8605	22.8292	9.2702
Proximal CA1 - Pyramidal	1.542	13.8887	8.73267	3.99933	18.253	2.71833	9.22	0.803	5.27833	0.348333			Subiculum_Entorhinal_Nxph3	30.0611	40.044	23.2015	11.8467	38.7584	7.04071	14.7976	21.9763	14.7113	3.71018
Distal CA1 - Pyramidal	1.29767	11.0373	12.2487	2.88433	12.985	2.706	11.0813	0.459	4.15233	0.563667			Dentate_C1ql2	24.3077	40.6445	1.58412	6.56705	22.4161	0.232129	6.84467	1.05399	2.22248	9.79647
Superficial CA1 - Pyramidal	2.78333	16.64	10.6867	4.84267	18.1603	3.51333	11.897	0.738	6.581	0.712667			CA1_Sub_PoS_Entl_Fibcd1-Dcn-Cbln1-Ptgfr-Fezf2	23.9273	64.2118	23.493	36.5746	42.7094	10.5212	23.3913	16.8529	11.9887	9.01813
Dorsal CA1 - Pyramidal	2.361	13.466	11.421	4.13067	17.1137	2.747	10.789	0.516333	6.25933	0.604333			Subiculum_Slc17a6	4.95869	98.6764	28.7652	26.6411	31.9788	12.7915	17.6476	21.6745	21.4061	36.3848
Dorsal CA1 → PoS - Pyramidal	2.05767	17.238	12.6973	2.543	7.83267	3.706	11.0883	0.701	4.74233	0.763333			CA2CA3_Pvrl3-Rgs15-Calb2	4.56297	41.1511	3.01076	34.5194	47.3773	0.428197	10.1683	5.49029	6.37612	22.4937
Intermediate CA1 - Pyramidal	4.55833	18.7293	4.27233	9.24167	16.0137	6.65333	12.778	0.995	7.96267	1.44733			CajalRetzius_Lhx1	1.9208	4.93921	1.7836	24.696	8.36921	1.0976	6.86001	20.0312	6.03681	37.044
Ventral CA1 - Pyramidal	10.0063	17.5693	7.05367	11.7457	14.8573	3.92633	10.5997	1.276	4.009	1.82033			Microglia_Macrophage_C1qb	4.15069	8.39571	1.32067	2.64135	7.92404	4.43369	3.49035	1.60367	1.88668	2.45268
Ventral CA1 → Amy - Pyramidal	12.9073	14.711	6.22767	8.26133	15.8427	1.17533	7.04967	1.02933	0.898667	1.64067			Neurogenesis_Sox4	4.30797	12.6931	2.15398	6.15424	7.92358	2.00013	5.07725	12.3854	3.76947	8.07744
Ventral CA1 → NAc - Pyramidal	7.75533	13.1323	4.90667	6.38933	16.8657	2.03533	7.332	0.594	2.57233	2.08767			Astrocyte_Gja1	1.18979	2.70806	8.4607	4.41463	12.9555	2.74011	11.4572	8.86531	1.51427	0.901353
Deep CA1 - Pyramidal	3.57033	13.738	7.863	3.69433	16.9703	6.75467	10.8763	0.759667	5.23933	0.642667			Oligodendrocyte_Tfr	1.47126	4.52697	1.39582	4.07427	5.23116	0.591021	3.84792	1.65989	0.804794	2.37666
Dorsal CA3 - Pyramidal	0.183333	9.01033	0.446333	4.16133	14.4363	0.074667	5.15467	0.178333	2.10833	4.421			Ependyma	0.822486	2.57027	7.6594	9.86983	6.57989	1.38794	2.8787	3.08432	1.28513	0.822486
Ventral CA3 - Pyramidal	4.56733	18.125	2.68167	14.4733	12.1197	0.072	4.04667	0.913	2.93033	7.87767			Polydendrocyte_Tnr	13.0515	5.08447	1.64144	2.36208	15.6938	0.960844	24.4615	34.3902	5.36472	7.36647
Dorsal DG - Granule	7.25333	15.364	0.778333	4.51	7.49933	0.069667	1.889	0.215333	0.540333	1.94033			Endothelial_Flt1	1.27651	2.94081	0.694807	1.26035	3.89415	9.56572	4.91212	1.00181	7.99836	1.01797
Ventral DG - Granule	4.12267	2.32533	1.18667	0.051333	12.6713	0.121	4.24667	0.014333	0.743333	2.41133			Mural_Rgs5Acta2	1.88072	3.44798	0.877669	1.56726	8.58862	1.81803	2.88377	2.94646	1.50457	1.81803
(cortex) Pyramidal neurons	1.08067	1.75867	0.493	1.07767	7.00033	2.997	1.95633	2.95067	2.19067	1.19			Fibroblast-Like_Dcn	1.30527	2.7292	1.18661	1.89857	9.13688	4.03447	3.3225	18.5111	98.4885	10.7981
(cortex) SST interneurons	0.948667	1.61767	0.010667	0.967667	3.74767	1.21733	2.33033	1.453	1.323	2.27767			Choroid_Plexus_Ttr	0.272702	2.18162	0.545405	10.9081	2.45432	0.545405	0.272702	0.545405	14.7259	1.09081
(cortex) Oligo precursor cells	0.797	0.2705	0.571	0.1325	10.859	0.6285	6.903	1.3975	1.453	1.4285
(cortex) Newly formed oligos	0.143	0.07	0.2185	0.8	6.559	0.069	3.3095	0.5535	0.2205	0.3185
(cortex) Myelinating oligos	0.014	0.084	0.13	1.8265	2.5065	0.0415	0.3095	0.059	0.0225	0.0275
(cortex) Astrocytes	0.0135	0.0605	2.8145	0.922	14.396	3.274	5.234	0.2835	0.291	0.544
(cortex) Microglia	0.0045	0.054	0.0195	0.117	1.8565	1.893	0.05	0.0215	0.019	0.019
(cortex) Endothelial cells	0.0095	0.014	0.014	0.0235	1.29	10.785	2.4375	0.0045	2.917	0.045
(spinal cord) Microglia	0.021938	0.039813	0.009875	0.393438	0.700938	0.617188	0.252813	0.773688	0.06275	0.039188
(cerebellum) Purkinje cells	3.21328	1.38583	1.45428	1.38722	11.9435	2.18778	3.85028	0.7525	0.411556	1.18478
(p2) Rod Photoreceptor	0.1325	0.33	2.0155	2.2515	4.35	2.838	2.388	0.1505	0.5515	0.2225
(p4) Rod Photoreceptor	0.104	0.304	1.5645	1.8275	2.756	2.306	1.8345	0.048	0.5305	0.137
(p6) Rod Photoreceptor	0.062333	0.339	1.41533	1.29767	2.83233	2.124	1.50167	0.033333	0.298667	0.165333
(p10) Rod Photoreceptor	0.068	0.241667	1.067	0.378333	1.806	0.927667	0.421333	0.022667	0.273667	0.134667
(p14) Rod Photoreceptor	0.0465	0.1195	1.0215	0.208	1.193	0.3425	0.245	0.016	0.153	0.0795
(p28) Rod Photoreceptor	0.0455	0.00975	0.17	0.02225	0.30725	0.03275	0.014	0.00125	0.01925	0.0085
Embryonic motor neurons	1.32575	2.31525	3.462	3.291	16.6878	6.22775	5.829	0.9075	1.509	1.03
DRG neurons	0.996333	1	1.614	1.058	3.90467	1.20367	1.64467	0.272333	0.624333	0.999
Cochlear hair cells	0.0015	0.914	5.3275	13.782	8.633	2.3895	5.3825	0.354	0.9375	0.2105
Olfactory sensory neurons	0.080917	5.61242	0.070833	1.08475	2.04625	1.11967	5.3385	114.055	0.000167	0.252917

## Sheet: S. Fig15A-D
Source data for graphs in Fig 15A-D
	CamK2_HC				Grik4_HC				SST_HC				CamK2_CTX				Scnn1a_CTX				PV_CTX				SST_CTX				VIP_CTX
Camk2a	231011	220771	225341	226339	245453	251333	264876	289805	37367.3	40202.8	43057.9	43407	171724	185564	184828	173010	127856	137416	170100	182723	20411.7	18838.9	17942.1	19445.5	23770.4	22203.2	22339.4	24841	56511.5	60071.1	61106.7	54863.1
Grik4	4645.78	3701.15	3913.31	5040.08	17193.8	18493.9	20768.6	18954.6	2010.74	2279.9	2075.98	1837.06	4004.1	4035.76	4746.45	3760.2	1184.88	1606.31	1212.91	1100.15	1110.94	898.32	1013.08	1096.39	1343.96	1694.33	1294.27	1584.45	5698.76	5850.15	4835.97	5871.11
Sst	683.998	1230.68	693.42	1421.54	1351.65	1226.63	1864.16	1364.88	316793	28939.6	101389	290359	661.646	2890.92	1720.74	792.663	7691.13	7507.54	7950.99	7202.27	14296.8	3965.6	2350.75	2098.75	466957	559895	420662	267870	3178.57	6211.79	10696.3	4345.68
Scnn1a	817.192	753.995	528.271	772.418	462.574	484.923	434.106	483.416	141.196	99.727	116.956	81.7314	228.154	292.617	343.521	294.775	4527.1	4604.31	6418.21	6809.2	69.5004	39.1919	22.1769	21.3722	160.443	92.4921	87.9875	101.437	154.74	154.462	186.678	161.724
Pvalb	206.301	164.968	131.298	235.394	119.887	164.471	179.666	263.584	20764.4	31244.2	23168.7	27040.7	274.822	659.989	387.508	265.61	3065.38	2730.84	2382.12	2830.49	172540	252829	264398	241138	14006.1	13315.8	23959.1	25276.2	1725.79	2665.63	3395.49	1690.28
Vip	61.0891	69.8331	18.4639	58.0842	1104.45	1808.12	1048.92	2644.38	99.7014	86.8908	102.808	43.7168	70.5203	279.801	155.003	44.7891	689.584	1284.37	662.583	726.315	294.04	528.059	349.79	433.856	1089.43	725.707	646.188	746.58	161178	328757	351500	474754
Tenm1	1795.62	2217.45	1132.45	998.641	1382.42	1473.87	1608.69	909.205	2185.36	3659.29	4023.68	2910.02	4028.99	3073.54	2502.04	2363.41	1342.93	1831.22	1048.01	1249.69	6049.74	4220.35	3892.04	3707.01	4481.52	2836.76	3083.35	5986.84	3354.99	3819.01	3138.23	4504.28
Tenm2	11217.4	11387.9	9349.89	9605.3	9896.54	11796.3	13028.4	9930.83	9813.95	13557.9	12961.4	11522.2	9232.97	6706.69	7896.78	6382.96	7643.81	9228.02	8778.47	9451.7	6888.02	4612.27	4608.76	4829.05	7193.21	5434.67	5464.69	8201.22	4224.29	4083.54	4174.7	5037.44
Tenm3	9015.15	9284.76	9990.99	9067.25	2269.37	2845.88	2681.49	2397.87	8592.18	12158.8	11045.8	10765.7	10471.2	8032.01	9303.33	9306.75	10264.2	11324.1	11501.3	11643.5	5105.6	3980.04	3940.43	4211.39	6718.81	5225.29	4778.76	8593.78	5660.32	6775.07	6434.34	7356.88
Tenm4	7647.16	8193.75	6719.82	6158.97	10409	12179.3	12561	8492.32	9100.49	13219.3	10595.9	7847.16	17009.9	11254	10624	11864.9	13141.4	16717.3	15965.6	16856.9	9708.67	6353.22	6624.84	6402.04	8307.4	5210.05	6433.5	10444	3531.41	3981.8	3949.95	4245.52
Adgrl1	34461.3	40167.2	38174	37811.8	35286.1	39800.9	46191.8	33958.6	29213.7	32390.5	30109.7	27438.9	66073.3	65338.9	63251.8	62259.9	48392.7	59659.6	58564.6	64209.4	43328.7	36641.3	36331.8	36007.9	45533.2	44772.3	35860.1	50203.4	40263.8	37132	39845	44467.9
Adgrl2	2923.26	3116.17	3540.96	2814.54	189.91	200.548	150.587	122.721	1949.65	2275.95	2240.09	3480.24	6523.12	5662.24	5198.89	5395.52	7129.39	7658.24	7769.2	8355.82	3161.73	2462.9	2271.11	2613.82	3927.89	4511.78	3395.56	5296.05	1475.45	1481.73	2070.17	1618.28
Adgrl3	9153.36	8733.18	7895.35	7719.09	5545.59	5289.59	5941.44	5287.69	6554.35	8742.4	8020	9267.01	14190.1	11104.5	10953.9	11335.8	7462.61	9092.16	8500.33	8543.81	10547	8537.65	8241.74	8408.89	12203.6	10783	9004.06	14116	7888.77	8741.46	8057.78	9371.65
Flrt1	2561.74	3133.38	2887.54	2693.27	954.855	1217.08	1372.94	1058.61	2763.4	3012.55	2700.37	2800.73	6647.57	6992.9	5196.8	5346.57	4409.31	4533.52	4099.67	4068.43	2596.11	1903.9	2109.83	2051.73	5738.33	5633.89	4825.12	6407.8	4210.5	4356.39	4443.11	4779.73
Flrt2	7207.52	8289.89	8858.55	6969.09	5731.25	5087.98	4511.38	4167.19	9522.34	11754	10262.9	11451	15070.6	11057.5	15286.7	14816.9	15963.1	16347.4	19952	16757.6	8744.22	6890.56	7023.02	7473.86	11298.4	11445.6	8471.4	12612.7	9848.15	9930.91	10608.1	12012.5
Flrt3	4340.33	4411.63	3185.01	4128.06	9053.09	8175.79	9760.13	9441.01	1704.14	2375.68	1877.9	2478.55	5038.05	4078.48	3625.82	3037.32	3154.97	3202.35	3573.18	2930.89	7788.32	6712.13	6992.78	7145.8	4871.73	5709.1	3933.89	5843.81	4585.02	4909.5	4643.72	4935.19

## Sheet: S. Fig16
Source data for heartmap in S. Fig 16
Color codes represent repeated values as derived from ASCOT original datasets
	Tenm1	Tenm2	Tenm3	Tenm4	Adgrl1	Adgrl2	Adgrl3	Flrt1	Flrt2	Flrt3
Brain	1.50175	4.0525	2.77875	4.921	24.2042	2.67725	2.8365	1.31225	1.8335	0.8265
Skeletal Muscle	0.001	0.023333	0.411667	0.173667	1.582	0.342	0.011	0.188	0.188	0.016
Heart	0	0.014	0.275	0.111	2.296	2.543	0.044	0.126	0.326	0.011
Lung	0	0.003	0.033	0.058	3.02	3.05	1.179	0.024	0.251	1.737
Stomach	0.003	0.282	0.161	0.34	0.895	1.39	0.076	0.044	0.026	0.388
Spleen	0.0015	0.0135	0.0945	0.356		0.4125	0.2125	0.0345	0.2525	0.1505
Colon	0.0005	0.011	0.1015	0.08	0.6205	0.7805	0.189	0.018	0.0315	0.578
Liver	0.00175	0.00025	0.41	0.00425	0.23075	1.3375	0.0065	0.041	0.0255	0.0065
Kidney	0	0.039333	0.103667	0.157	1.75033	1.187	0.032	1.31033	0.116667	0.082667
Pancreas islet	0.013944	1.04972	2.91494	1.58631	3.62336	0.303944	0.618	0.45425	0.234333	0.195472
Mammary gland	0.0278	1.0056	0.2746	0.2294	1.1904	3.6358	0.3422	0.0494	0.5832	0.7906
Ovary	0.004	0.013	0.7145	25.3515	1.5385	1.572	0.7805	0.111	1.0675	0.6055
Testes	0.002	0.064	1.057	0.772	3.797	0.886	1.029	0.4155	0.1645	0.1605
(Pax7+) Muscle stem cells	0	0.0265	1.889	8.261	1.2815	0.4605	0.153	0.6955	1.508	0.058
(Tw2+) Muscle stem cells	0.001	0.215	4.29	0.26225	2.4075	3.256	0.01825	0.12125	3.69375	0.31075
Quadriceps	0.003	0.017667	0.620667	0.104	0.390667	0.301667	0.031333	0.042333	0.431	0.09
Gastrocnemius	0	0.026	0.393	0.051	0.19	0.22	0.016	0.092	0.528	0.121
(extrasynaptic) Diaphragm	0.001	0.106	0.216	0.074	0.106	0.311	0.015	0.099	1.008	0.033
(synaptic) Diaphragm	0	0.194	0.293	0.06	0.177	0.414	0.028	0.178	0.93	0.037
(neonatal) Cardiomyocytes	0	0.006	0.325	0.206	2.1725	7.582	0.068	0.0505	1.731	0.192
(adult) Cardiomyocytes	0.003	0.0025	0.2885	0.0395	1.361	2.298	0.07	0.0245	0.2615	0.0075
(neonatal) Cardiac fibroblasts	0	0.0025	2.585	1.334	4.7675	4.9675	0.9995	0.021	3.859	0.4025
(adult) Cardiac fibroblasts	0.009	0.003	2.491	0.186	1.463	1.4835	0.5715	0.015	0.946	0.8285
(e17) Heart ventricle	0.019	0.038	1.405	0.901	1.06	2.509	0.46	0.073	3.65	0.646
(p1) Heart ventricle	0.001	0.008	0.975	0.476	0.798	2.781	0.346	0.064	1.766	0.14
(p10) Heart ventricle	0.008	0.004	1.142	0.27	0.797	3.075	0.401	0.05	0.997	0.039
(p28) Heart ventricle	0.015	0.003	0.53	0.035	0.506	1.867	0.193	0.026	0.399	0.03
(p90) Heart ventricle	0.008	0.002	0.41	0.022	0.459	1.378	0.134	0.018	0.31	0.033
(marrow) Hematopoietic stem cell	0.0005	0	0	0.0175	1.1355	1.27	0	0.2375	0.0555	0.0625
(fetal liver) Hematopoietic stem cell	0	0.0055	0.015	0.932	3.5415	0.684	0.007	0.072	0.085	0.07
(spleen) Dendritic cells	0	0.0005	0	0.099	0.551	0.073	3.5335	0.0015	0.007	0.016
(bone marrow) Dendritic cells	0.001778	0.015556	0.000444	0.087	0.004	0.434889	0.002333	0.001667	0.940333	21.3863
(+IL10, +LPS) Dendritic cells	0.0015	0	0.001	0.0065	0.292	0.103	0.0125	0.0045	0.0145	1.2485
Neutrophil	0	0	0	0.014	0.018	0.019	0.0165	0.0005	0.0045	0.011
(+IL10, +LPS) Neutrophil	0.0005	0	0	0.002	0.111	0.1675	0	0.002	0.0025	0.22
Mast cell	0	0	0	0.005	7.92	0.068	0	0.005	0.07	0.0455
(+IL10, +LPS) Mast cell	0	0	0	0.0015	6.5285	0.0725	0	0	0.0195	0.0975
NKT cell	0.033333	0.000333	0.000333	0.009	3.75267	0.046333	0.081	0.005	0	0
NK cell	0.0065	0.0005	0.003	0.0005	1.0685	0.108	0.0115	0	0.005	0.018
Macrophage	0	0	0	0.1485	0.231	0.0025	0.006	0.0105	0.0105	0.0025
Eosinophils	0	0	0	0.001	0.27	0.014	0	0.001	0.001	0.001
(+LPS) Eosinophils	0	0	0	0	0.2685	0.02	0	0.0005	0	0.0005
Peritoneal exudate cells	0	0	0.1045	0.299	0.165	0.4845	0.003	0.0035	3.636	0.1165
(+IL10, +LPS) Peritoneal exudate	0	0	0.1775	0.173	0.187	2.7765	0.0045	0.0015	2.609	1.822
(spleen) B cell	0.0015	0	0.0055	0.399	0.3935	0.203	0.0055	0.023	0.006	0.0225
(peritoneal cavity) B cell	0	0	0.0055	1.335	0.47	0.3585	0.0165	0.0175	0.01	0.0305
(+LPS) B cell	0.000778	0.000333	0.001333	0.017556	0.357778	0.113	0.000556	0.013	0.000111	0.001778
(Th17) CD4+ T-cell	0.006	0.002	0	0.009	4.868	0.007	0	0.033	0.003	0.001
(Th1) CD4+ T-cell	0.0045	0	0	0.0015	1.914	0.0045	0	0	0.0015	0.002
(Th2) CD4+ T-cell	0.0065	0	0	0.004	3.8315	0.02	0	0.001	0.0005	0.0025
CD8+ T-cell	0.0055	0.0005	0.0005	0.001	3.418	0.044	0.0285	0.009	0.0185	0.0355
CD4+/CD8+ double-pos. T-cell	0.48	0.001	0	0.001	2.558	0.096	0.001	0.0135	0	0.0045
Gamma delta T-cell	0.031	0	0.0025	0.059	4.1385	0.201	0.1815	0.0045	0.066	0.159
(Rag2-, spleen) Regulatory T-cell	0.000667	0	0	0.036667	1.779	0.004333	0	0.001	0.011	0
(Rag2+, spleen) Regulatory T-cell	0.002667	0	0	0.014667	2.515	0.038	0.005667	0	0	0.002
(Rag2-, thymus) Regulatory T-cell	0.022	0	0	0.045	1.436	0.029333	0.003	0	0	0
(Rag2+, thymus) Regulatory T-cell	0.019	0	0.002667	0.020333	1.93633	0.033	0	0	0	0.006667
(liver) Hepatocyte	0	0	0.537	0	0.027	1.995	0.002	0.003	0	0.008
(liver) Sinusoidal endothelial cells	0.052	0	0.054	0.025	2.378	17.862	0.008	1.322	0.452	0.05
(liver) Kupffer cells	0.002	0.004	0.004	0.054	0.429	0.901	0.051	0.123	0.017	0.008
(liver) Hepatic stellate cells	0.011	0.004	0.024	0.085	3.076	3.736	0.05	0.115	0.173	0.011
(jejunum) Smooth muscle cells	0.002	0.085	0.329	1.178	5.668	3.57	0.011	0.05	0.171	0.152
(colon) Smooth muscle cells	0.004	0.98	1.393	1.1	7.618	2.356	0.098	0.019	0.773	0.363
(jejunum) Interstitial Cell of Cajal	0.011	0.121	7.462	7.505	20.44	4.279	0.044	0.117	0.196	0.383
(colon) Interstitial Cell of Cajal	0.015	0.117	5.876	4.436	20.177	3.475	0.701	0.142	2.258	3.495
(jejunum) GI PDGFRa+ cells	0.02	0.102	0.84	0.706	4.791	1.745	0.202	0.173	0.55	0.31
(colon) GI PDGFRa+ cells	0.002	0.039	0.915	3.794	12.518	1.56	0.482	0.019	0.225	2.319
(colon mucosa) GI PDGFRa+ cells	0.005	0	9.545	0.713	10.144	0.853	2.749	0.081	0.018	0.192
Gut Mucosa	0	0	0.768	0.639	1.147	1.719	0.216	0.017	0.087	0.967
(adult) Pancreatic alpha cells	0.048917	1.92267	0.673583	2.6175	3.49608	0.195833	0.5225	0.412	0.0105	0.050917
(adult) Pancreatic beta cells	0.001583	1.42142	4.16908	0.545417	2.779	0.027833	1.35483	0.822833	0.002167	0.01525
(p0) Pancreatic beta cells	0.0055	0.158	3.695	1.4865	5.622	0.513	0.4285	0.85	0.112	0.2
(p3) Pancreatic beta cells	0.014	0.5205	5.0345	1.32	7.5455	0.26	0.502	1.244	0.174	0.113
(p9) Pancreatic beta cells	0.0035	0.9745	4.517	0.7455	7.245	0.2345	0.598	0.948	0.0755	0.035
(p15) Pancreatic beta cells	0.001	1.456	4.5695	0.4945	5.3725	0.104	0.736	0.7035	0.025	0.0345
(p18) Pancreatic beta cells	0.0105	1.4335	4.167	0.5845	5.1765	0.0925	0.764	0.6885	0.0375	0.0165
(p60) Pancreatic beta cells	0.001	1.164	2.2945	0.3535	4.3985	0.0295	0.804	0.6205	0.016	0.0025
(lung) Alveolar type 1	0.013	0.0025	0.0395	0.385	4.582	3.7835	0.063	0.0055	10.2635	4.7785
(kidney) Podocytes	0	0.224	1.7945	0.1305	3.14508	8.60867	1.40208	1.14675	5.24633	0.356167
Hair follicle	0.00675	2.16025	0.425	2.162	0.63775	1.951	0.37125	0.12625	4.5615	4.23425
Classical brown adipocyte	0	0.003	0.0555	1.5265	0.219	0.314	0.025	0.001	0.048	0.0085
Inguinal white adipocyte	0.0005	0.013	0.165	8.16	0.445	0.8545	0.0705	0.0005	0.748	0.161
Rosiglitazone beige adipocyte	0.0005	0.0085	0.0305	2.0335	0.1445	0.26	0.0295	0.0005	0.118	0.0595
(bone) Mesenchymal cells	0.065111	0.001778	4.23867	0.369444	3.31633	1.33311	0.031444	0.072556	3.94244	0.060667
(skin) Mesenchymal cells	0	0.014923	0.738462	0.141923	1.18846	0.779077	0.028077	0.045077	7.69346	0.586846
(thymus) Mesenchymal cells	0.002375	0.003625	6.50263	5.35712	2.4695	1.79763	1.00962	0.0145	6.11038	1.13138
(testis) Sertoli cells	0.009417	0.010667	0.912667	3.3015	15.7359	3.096	1.09358	0.189917	1.156	0.246333
(testis) Leydig cells	0.02675	0.019083	2.54458	6.83467	8.74792	3.02858	2.38283	0.253667	1.79633	0.507833
(testis) Interstitial cells	0.02075	0.155	3.97442	7.10275	5.86817	2.57125	1.85042	0.376583	3.47558	0.771583
(testis) Spermatogonial stem cells	0.011333	0.107333	1.85033	1.527	7.907	1.23	0.439	0.392667	0.554333	0.157
(ovary) Female germline stem cells	0.067333	0.099667	1.236	0.577667	4.085	0.69	0.11	0.052	0.052	0.143
